# Supplementary material for: Tongue microbiome in children with autism spectrum disorder
Source: J Oral Microbiol. 2021 Jun 22;13(1):1936434. doi: 10.1080/20002297.2021.1936434 (PMC8221129; doi:10.1080/20002297.2021.1936434)
Supplement: Supplemental Material [file ZJOM_A_1936434_SM6948.zip]

Archive with 9 entries (8 files):
- Supplementary/
- Supplementary/Supplementary dataset 1_Reads_statistics.xlsx
- Supplementary/Supplementary dataset 2_Relative abundances and detection frequences_phylum level.xlsx
- Supplementary/Supplementary dataset 3_Relative abundances and detection frequences_genus level.xlsx
- Supplementary/Supplementary dataset 4_Relative abundances and detection frequences_species level.xlsx
- Supplementary/Supplementary dataset 5_Core species and genera.xlsx
- Supplementary/Supplementary figure 2_LEfSe analysis by gender.tif
- Supplementary/Supplementary Figure 3_Clustering by gender STAMP.tif
- Supplementary/Supplemetary figure 1_Alpha diversity and PCoA_by gender.tif
