# Supplementary material for: Tongue microbiome in children with autism spectrum disorder
Source: J Oral Microbiol. 2021 Jun 22;13(1):1936434. doi: 10.1080/20002297.2021.1936434 (PMC8221129; doi:10.1080/20002297.2021.1936434)
Supplement: Supplemental Material [file ZJOM_A_1936434_SM6948.zip › Supplementary/Supplementary dataset 1_Reads_statistics.xlsx]

## Sheet: reads_statistics
Sample	Total Reads Count	# merged	% merged	# quality fitered	% quality fitered	# with good alignment	% with good alignment	# non-chimeric	% non-chimeric	# after environmental removed	% after environmental removed	# successfully classified	% successfully classified
A1	27453	24763	0.902014	9652	0.351583	9642	0.351218	7647	0.278549	7473	0.272211	6302	0.229556
A2	39014	36118	0.92577	17812	0.456554	17539	0.449557	13035	0.334111	12370	0.317066	9627	0.246758
A3	56847	52471	0.923021	25429	0.447324	25181	0.442961	19562	0.344117	18680	0.328601	14063	0.247383
A4	48040	45141	0.939654	21964	0.457202	21786	0.453497	16996	0.353789	16399	0.341361	12768	0.265779
A5	62748	58652	0.934723	29869	0.476015	29734	0.473864	21702	0.34586	21126	0.33668	17266	0.275164
A6	56809	46623	0.820697	17166	0.30217	17074	0.300551	13812	0.24313	13414	0.236125	10903	0.191924
A7	54205	47447	0.875325	23949	0.441823	23793	0.438945	19701	0.363454	19222	0.354617	16027	0.295674
A8	68772	62178	0.904118	29624	0.430757	29247	0.425275	23035	0.334947	21840	0.317571	17066	0.248153
A9	64202	60393	0.940672	25768	0.401358	25623	0.3991	20260	0.315566	20231	0.315115	18894	0.29429
A10	43467	39970	0.919548	20103	0.462489	19761	0.454621	15386	0.35397	14930	0.343479	12321	0.283456
A11	77437	70751	0.913659	34252	0.442321	33896	0.437724	24836	0.320725	24018	0.310162	19375	0.250203
A12	78509	72817	0.927499	35973	0.458202	35640	0.453961	27060	0.344674	26086	0.332268	20330	0.258951
A13	26781	24451	0.912998	12096	0.451663	11975	0.447145	9221	0.344311	8821	0.329375	7019	0.262089
A14	33175	31347	0.944898	15343	0.462487	15304	0.461311	12257	0.369465	12082	0.36419	10876	0.327837
A15	72250	65517	0.90681	31189	0.431682	31119	0.430713	24198	0.33492	23567	0.326187	19693	0.272567
A16	51649	47768	0.924858	24463	0.473639	24170	0.467966	18088	0.35021	17495	0.338729	14931	0.289086
A17	70909	65496	0.923663	34687	0.489176	34540	0.487103	26877	0.379035	26181	0.36922	21942	0.309439
A18	47826	45223	0.945574	22131	0.46274	21688	0.453477	17536	0.366662	16750	0.350228	12976	0.271317
A19	51780	47566	0.918617	25116	0.485052	24795	0.478853	18590	0.359019	17821	0.344168	14349	0.277115
A20	44856	41253	0.919676	20722	0.461967	20380	0.454343	15790	0.352015	14912	0.332442	10984	0.244872
A21	66395	60936	0.91778	27932	0.420694	27877	0.419866	22870	0.344454	22693	0.341788	19964	0.300685
A22	71733	64655	0.901329	31567	0.440062	31254	0.435699	24422	0.340457	23509	0.327729	18618	0.259546
A23	73508	67985	0.924865	32523	0.442442	32394	0.440687	26283	0.357553	25732	0.350057	22156	0.301409
A24	91459	84842	0.927651	43094	0.471184	42329	0.462819	33553	0.366864	32417	0.354443	26421	0.288884
A25	26582	24176	0.909488	11280	0.424347	11248	0.423143	9019	0.33929	8830	0.33218	7394	0.278158
A26	37346	34821	0.932389	17392	0.465699	17242	0.461683	12780	0.342205	12356	0.330852	10001	0.267793
A27	74438	65627	0.881633	29883	0.401448	29672	0.398614	23785	0.319528	23200	0.311669	20650	0.277412
A28	52817	47178	0.893235	22760	0.430922	22639	0.428631	17467	0.330708	17058	0.322964	14280	0.270367
A29	56778	51765	0.911709	24884	0.438268	24701	0.435045	19284	0.339639	18577	0.327187	15043	0.264944
A30	39766	37043	0.931524	16877	0.424408	16791	0.422245	13322	0.33501	12912	0.324699	10199	0.256475
A31	28985	27665	0.954459	13416	0.46286	13380	0.461618	11832	0.408211	11756	0.405589	11040	0.380887
A32	57371	51960	0.905684	25052	0.436667	24863	0.433372	19827	0.345593	18971	0.330672	15099	0.263182
A33	99885	93265	0.933724	45444	0.454963	45237	0.452891	33758	0.337969	32981	0.33019	27764	0.27796
A34	55453	52490	0.946567	26449	0.476962	25973	0.468379	18685	0.336952	18016	0.324888	14407	0.259806
A35	70254	65409	0.931036	32185	0.458123	32031	0.455931	26953	0.383651	26671	0.379637	24691	0.351453
A36	99717	95287	0.955574	47285	0.474192	46878	0.47011	36619	0.367229	35853	0.359548	31483	0.315723
A37	26657	24684	0.925986	11612	0.435608	11463	0.430018	9293	0.348614	9170	0.344	8299	0.311325
A38	47127	43744	0.928215	19754	0.419165	19695	0.417913	17605	0.373565	17430	0.369852	16048	0.340527
A39	65164	55557	0.852572	24083	0.369575	23776	0.364864	17525	0.268937	16793	0.257704	13358	0.20499
A40	47344	44485	0.939612	20885	0.441133	20638	0.435916	16218	0.342557	15541	0.328257	12645	0.267088
A41	64492	60877	0.943947	28438	0.440954	28213	0.437465	24746	0.383707	24351	0.377582	22724	0.352354
A42	62817	59017	0.939507	25985	0.413662	25733	0.40965	20466	0.325804	19731	0.314103	16279	0.25915
A43	33167	30757	0.927337	14261	0.429976	14092	0.42488	10466	0.315555	10055	0.303163	8282	0.249706
A44	40871	37905	0.92743	16635	0.407012	16477	0.403146	13048	0.319248	12485	0.305473	10015	0.245039
A45	65232	61590	0.944169	27803	0.426217	27397	0.419993	20688	0.317145	19866	0.304544	16113	0.247011
A46	63057	59332	0.940926	26823	0.425377	26469	0.419763	20096	0.318696	19100	0.302901	15059	0.238816
A47	47783	45038	0.942553	20504	0.429107	20202	0.422786	16204	0.339116	15325	0.320721	11832	0.247619
A48	71728	67992	0.947914	30697	0.427964	30382	0.423572	24455	0.340941	23476	0.327292	19033	0.26535
A49	31897	29662	0.929931	14386	0.451014	14334	0.449384	12320	0.386243	12096	0.379221	10955	0.343449
A50	21917	21170	0.965917	10711	0.488707	10634	0.485194	9128	0.41648	8974	0.409454	8149	0.371812
A51	73823	61765	0.836663	28971	0.392439	28791	0.39	21562	0.292077	20502	0.277718	15371	0.208214
A52	57176	47831	0.836557	23639	0.413443	23511	0.411204	16887	0.295351	16195	0.283248	13027	0.22784
A53	49654	46822	0.942965	23764	0.478592	23675	0.476799	22000	0.443066	21873	0.440508	20697	0.416824
A54	45059	41993	0.931956	21391	0.474733	21231	0.471182	16530	0.366852	16017	0.355467	14095	0.312812
A55	37390	35082	0.938272	18055	0.482883	17941	0.479834	14178	0.379192	13843	0.370233	11659	0.311821
A56	30681	28851	0.940354	14170	0.461849	14029	0.457254	10599	0.345458	10215	0.332942	8179	0.266582
A57	75480	71838	0.951749	36394	0.482167	36009	0.477067	27725	0.367316	26679	0.353458	21413	0.283691
A58	36494	33966	0.930728	17057	0.467392	16911	0.463391	13995	0.383488	13675	0.374719	11330	0.310462
A59	36618	33077	0.903299	15751	0.430144	15611	0.42632	13223	0.361107	13100	0.357748	11505	0.31419
A60	82530	74758	0.905828	37164	0.450309	36797	0.445862	27950	0.338665	26777	0.324452	21708	0.263032
A61	20860	18808	0.90163	9156	0.438926	9129	0.437632	8078	0.387248	7964	0.381783	6901	0.330825
A62	27987	26114	0.933076	12672	0.452782	12559	0.448744	9490	0.339086	9360	0.334441	8404	0.300282
A63	43554	39901	0.916127	18987	0.435942	18568	0.426321	14247	0.327111	13707	0.314713	11444	0.262754
TOTAL	3385775	3113665	0.919631	1495079	0.441577	1481663	0.437614	1164770	0.344019	1129250	0.333528	941446	0.278059
