# Supplementary material for: Tongue microbiome in children with autism spectrum disorder
Source: J Oral Microbiol. 2021 Jun 22;13(1):1936434. doi: 10.1080/20002297.2021.1936434 (PMC8221129; doi:10.1080/20002297.2021.1936434)
Supplement: Supplemental Material [file ZJOM_A_1936434_SM6948.zip › Supplementary/Supplementary dataset 2_Relative abundances and detection frequences_phylum level.xlsx]

## Sheet: Relative abundances
Group	Autism	Autism	Autism	Autism	Autism	Autism	Autism	Autism	Autism	Autism	Autism	Autism	Autism	Autism	Autism	Autism	Control	Control	Control	Control	Control	Control	Control	Control	Control	Control	Control	Control	Control	Control	Control	Control	Control	Control	Control	Control	Control	Control	Control	Control	Control	Control	Control	Control	Control	Control	Control	Control	Control
ID	A1	A2	A3	A4	A5	A6	A7	A8	A9	A10	A11	A12	A13	A14	A15	A16	A17	A18	A19	A20	A21	A22	A23	A24	A25	A26	A27	A28	A29	A30	A31	A32	A33	A34	A35	A36	A37	A38	A39	A40	A41	A42	A43	A44	A45	A46	A47	A48	A49
Firmicutes	0.435184	0.260661	0.170497	0.32488	0.273176	0.357885	0.210771	0.253965	0.770521	0.182956	0.26978	0.301947	0.335953	0.37493	0.375236	0.305472	0.302516	0.166254	0.237238	0.135388	0.8065	0.316928	0.38641	0.210969	0.411196	0.260525	0.366685	0.221973	0.311047	0.270082	0.413965	0.230147	0.30528	0.164819	0.359541	0.250841	0.262235	0.367235	0.316078	0.283347	0.273044	0.295217	0.288994	0.298989	0.269776	0.27702	0.247982	0.283696	0.314047
Bacteroidetes	0.280738	0.190844	0.270982	0.311176	0.299431	0.226851	0.108278	0.243451	0.00148565	0.231864	0.249961	0.282678	0.290512	0.300949	0.287017	0.24478	0.259515	0.270907	0.231146	0.299211	0.00855303	0.268793	0.248196	0.0299599	0.338191	0.212209	0.253178	0.190172	0.248585	0.322977	0.206846	0.212968	0.206936	0.327616	0.257824	0.271195	0.231799	0.194097	0.268062	0.275892	0.308962	0.256234	0.233115	0.255532	0.243928	0.252073	0.266933	0.264931	0.318186
Proteobacteria	0.0157468	0.218227	0.236512	0.163661	0.159445	0.124782	0.318349	0.180959	0.224598	0.191216	0.0505318	0.0666468	0.0880251	0.0388051	0.0240412	0.0350453	0.0670174	0.207064	0.116658	0.292882	0.123113	0.152933	0.0451182	0.465116	0.0350041	0.150361	0.034522	0.255388	0.0786442	0.159965	0.105693	0.21885	0.100978	0.255665	0.0485128	0.0250008	0.108595	0.143936	0.0102033	0.209199	0.0398888	0.235938	0.300656	0.327826	0.305113	0.299425	0.293703	0.271889	0.130715
Fusobacteria	0.00795292	0.2199	0.127391	0.0875797	0.103973	0.0678621	0.0485122	0.104898	0.000212235	0.215098	0.210947	0.135677	0.0958845	0.0656058	0.089645	0.206982	0.2	0.231721	0.24326	0.124381	0.0347655	0.0784631	0.0558304	0.263654	0.0303732	0.253809	0.0711212	0.0519481	0.126324	0.0475863	0.0323254	0.138837	0.201198	0.172488	0.216084	0.28924	0.246774	0.13544	0.186586	0.187629	0.177382	0.160077	0.147352	0.0882147	0.147281	0.136503	0.159684	0.139318	0.0321958
Actinobacteria	0.258311	0.100648	0.163146	0.112704	0.159387	0.218023	0.313581	0.208094	0.00313047	0.166435	0.188949	0.199046	0.185053	0.210125	0.222737	0.178718	0.158737	0.10017	0.158462	0.129884	0.0262125	0.16842	0.263175	0.0301492	0.185099	0.110064	0.258025	0.277571	0.208364	0.191328	0.240534	0.195388	0.17673	0.0630273	0.102044	0.132985	0.142683	0.142426	0.21412	0.0348929	0.147995	0.0453561	0.0177357	0.0227295	0.018855	0.0216025	0.0175916	0.0323652	0.199798
Saccharibacteria_(TM7)	0.0019087	0.00700251	0.00549529	0	0.00365939	0.0045977	0.000127162	0.00364149	5.31e-05	0.0076879	0.0297795	0.0129619	0.00457273	0.00939885	0.00127337	0.029003	0.0121226	0.00548771	0.0126042	0.00284352	0.000855303	0.0130052	0.000862421	0.000151504	0	0.0117281	0.0162224	0.0029484	0.0269028	0.00648904	0.000635612	0.00381016	0.00862536	0.00522903	0.0156269	0.0279176	0.00754809	0.0167411	0.00457649	0.00475813	0.0522879	0.00247509	0.00461613	0.00520677	0.00468252	0.00501605	0.00526897	0.00521849	0.00239168
Spirochaetes	0	0.00083612	0.000214102	0	0	0	0	0	0	0.00065429	0	0	0	9.31e-05	0	0	0	0.000154583	7e-05	0.000550358	0	0.000647564	0	0	0	0.000601443	0.000197834	0	0	0	0	0	0	6.97e-05	0.000244808	6.41e-05	0	0	0.000150049	0.00428232	0	0.00470268	0.00753158	0.00150195	0.0103016	0.00836009	0.00875329	0.00258289	0
SR1	0.000159058	0.00188127	0.0257636	0	0.000929368	0	0.000381485	0.00499237	0	0.00408931	5.19e-05	0.00104291	0	9.31e-05	5.09e-05	0	9.15e-05	0.0182408	0.000560185	0.0148597	0	0.000809454	0.000408515	0	0.000136203	0.000701684	4.95e-05	0	0.000133182	0.0015731	0	0	0.000252626	0.0110855	0.000122404	0.0027565	0.00036523	0.000125873	0.000225073	0	0.000441248	0	0	0	6.24e-05	0	8.5e-05	0	0.00266765
[truncated: 16 more columns]

## Sheet: Detection frequencies
Group	Autism	Autism	Autism	Autism	Autism	Autism	Autism	Autism	Autism	Autism	Autism	Autism	Autism	Autism	Autism	Autism	Control	Control	Control	Control	Control	Control	Control	Control	Control	Control	Control	Control	Control	Control	Control	Control	Control	Control	Control	Control	Control	Control	Control	Control	Control	Control	Control	Control	Control	Control	Control	Control	Control
ID	A1	A2	A3	A4	A5	A6	A7	A8	A9	A10	A11	A12	A13	A14	A15	A16	A17	A18	A19	A20	A21	A22	A23	A24	A25	A26	A27	A28	A29	A30	A31	A32	A33	A34	A35	A36	A37	A38	A39	A40	A41	A42	A43	A44	A45	A46	A47	A48	A49
Firmicutes	1	1	1	1	1	1	1	1	1	1	1	1	1	1	1	1	1	1	1	1	1	1	1	1	1	1	1	1	1	1	1	1	1	1	1	1	1	1	1	1	1	1	1	1	1	1	1	1	1
Bacteroidetes	1	1	1	1	1	1	1	1	1	1	1	1	1	1	1	1	1	1	1	1	1	1	1	1	1	1	1	1	1	1	1	1	1	1	1	1	1	1	1	1	1	1	1	1	1	1	1	1	1
Proteobacteria	1	1	1	1	1	1	1	1	1	1	1	1	1	1	1	1	1	1	1	1	1	1	1	1	1	1	1	1	1	1	1	1	1	1	1	1	1	1	1	1	1	1	1	1	1	1	1	1	1
Fusobacteria	1	1	1	1	1	1	1	1	1	1	1	1	1	1	1	1	1	1	1	1	1	1	1	1	1	1	1	1	1	1	1	1	1	1	1	1	1	1	1	1	1	1	1	1	1	1	1	1	1
Actinobacteria	1	1	1	1	1	1	1	1	1	1	1	1	1	1	1	1	1	1	1	1	1	1	1	1	1	1	1	1	1	1	1	1	1	1	1	1	1	1	1	1	1	1	1	1	1	1	1	1	1
Saccharibacteria_(TM7)	1	1	1	0	1	1	1	1	1	1	1	1	1	1	1	1	1	1	1	1	1	1	1	1	0	1	1	1	1	1	1	1	1	1	1	1	1	1	1	1	1	1	1	1	1	1	1	1	1
Spirochaetes	0	1	1	0	0	0	0	0	0	1	0	0	0	1	0	0	0	1	1	1	0	1	0	0	0	1	1	0	0	0	0	0	0	1	1	1	0	0	1	1	0	1	1	1	1	1	1	1	0
SR1	1	1	1	0	1	0	1	1	0	1	1	1	0	1	1	0	1	1	1	1	0	1	1	0	1	1	1	0	1	1	0	0	1	1	1	1	1	1	1	0	1	0	0	0	1	0	1	0	1
# of phyla	7	8	8	5	7	6	7	7	6	8	7	7	6	8	7	6	7	8	8	8	6	8	7	6	6	8	8	6	7	7	6	6	7	8	8	8	7	7	8	7	7	7	7	7	8	7	8	7	7
[truncated: 16 more columns]
