# Supplementary material for: Tongue microbiome in children with autism spectrum disorder
Source: J Oral Microbiol. 2021 Jun 22;13(1):1936434. doi: 10.1080/20002297.2021.1936434 (PMC8221129; doi:10.1080/20002297.2021.1936434)
Supplement: Supplemental Material [file ZJOM_A_1936434_SM6948.zip › Supplementary/Supplementary dataset 3_Relative abundances and detection frequences_genus level.xlsx]

## Sheet: Relative abundances
Group	Autism	Autism	Autism	Autism	Autism	Autism	Autism	Autism	Autism	Autism	Autism	Autism	Autism	Autism	Autism	Autism	Control	Control	Control	Control	Control	Control	Control	Control	Control	Control	Control	Control	Control	Control	Control	Control	Control	Control	Control	Control	Control	Control	Control	Control	Control	Control	Control	Control	Control	Control	Control	Control	Control
ID	A1	A2	A3	A4	A5	A6	A7	A8	A9	A10	A11	A12	A13	A14	A15	A16	A17	A18	A19	A20	A21	A22	A23	A24	A25	A26	A27	A28	A29	A30	A31	A32	A33	A34	A35	A36	A37	A38	A39	A40	A41	A42	A43	A44	A45	A46	A47	A48	A49
Prevotella	0.274535	0.052362	0.12839	0.214224	0.233155	0.205057	0.0744532	0.124222	0.000159177	0.0584771	0.224903	0.205254	0.200486	0.284385	0.27958	0.227325	0.226167	0.0761323	0.184231	0.0530178	0.00437714	0.219794	0.227906	0.0214378	0.314901	0.183641	0.228795	0.134012	0.220483	0.245994	0.180423	0.127005	0.173879	0.0503381	0.238239	0.241386	0.184076	0.171754	0.249531	0.144647	0.273485	0.151043	0.0730078	0.10023	0.0714241	0.0592563	0.0653523	0.143219	0.268881
Streptococcus	0.220932	0.111099	0.0553097	0.113098	0.105716	0.171126	0.124555	0.133032	0.576803	0.0811319	0.0779248	0.0940604	0.177193	0.192909	0.191769	0.104062	0.127859	0.0605194	0.0911701	0.0424693	0.537835	0.132535	0.187645	0.126506	0.224326	0.112771	0.164647	0.102984	0.140374	0.132829	0.191229	0.109826	0.130066	0.0571707	0.125709	0.0632392	0.0848551	0.179306	0.127541	0.148771	0.0715263	0.153394	0.146259	0.165415	0.130674	0.149278	0.12688	0.148437	0.130255
Leptotrichia	0.00429458	0.100334	0.0595918	0.0436324	0.0863731	0.0543448	0.00604018	0.0569717	0.000212235	0.0880837	0.171881	0.0764303	0.0521578	0.0586265	0.0842459	0.191944	0.185544	0.0801515	0.200406	0.0277931	0.0186657	0.0339971	0.0425764	0.0889705	0.0279215	0.214415	0.0657303	0.022815	0.110475	0.0284141	0.0116226	0.113971	0.188459	0.0304678	0.189767	0.282573	0.219747	0.121153	0.13947	0.0752577	0.145921	0.0603923	0.0643829	0.036147	0.0566898	0.0461477	0.0534546	0.0419061	0.0166498
Veillonella	0.175919	0.0778637	0.0519555	0.136568	0.0914266	0.109057	0.0520727	0.0676025	0.000106118	0.0517707	0.0898054	0.110548	0.063018	0.117253	0.128101	0.109231	0.104163	0.0442109	0.0689728	0.0423775	0.00769773	0.113863	0.112614	0.0432164	0.127894	0.0840016	0.135022	0.0508951	0.101352	0.0803264	0.126305	0.068115	0.12025	0.0442725	0.123342	0.0703548	0.0724373	0.103782	0.061445	0.0732752	0.135242	0.082235	0.0612245	0.0672875	0.0643691	0.0652755	0.0652673	0.076696	0.103026
Haemophilus	0.00620328	0.0636497	0.105124	0.0619044	0.105367	0.0375172	0.303726	0.108951	0.000530588	0.0748344	0.0108949	0.0175805	0.0467276	0.0226131	0.00825141	0.00886203	0.026441	0.113	0.0458651	0.124748	0.000301872	0.0420377	0.00789796	0.254943	0.0155271	0.0489174	0.00514368	0.175851	0.0399547	0.0837676	0.0437665	0.131885	0.0543867	0.132678	0.0145253	0.00695535	0.0700024	0.0263704	0.00750244	0.0850912	0.0156202	0.0932492	0.139942	0.143587	0.1411	0.135099	0.139118	0.143851	0.102382
Rothia	0.0757118	0.0540343	0.140665	0.0578089	0.0936919	0.167816	0.228955	0.159168	0.000424471	0.141654	0.038703	0.12495	0.144327	0.0809604	0.129527	0.0576704	0.0970265	0.0722677	0.112387	0.114016	0.0186657	0.0873671	0.121601	0.0231043	0.093435	0.0635525	0.154755	0.253492	0.115336	0.147478	0.190865	0.14365	0.139738	0.0403681	0.0334163	0.0456425	0.06355	0.107433	0.0342111	0.00348929	0.0404624	0.00346513	0.0042517	0.00520677	0.00418306	0.00528357	0.00271947	0.00511307	0.153896
Neisseria	0.00206776	0.14538	0.122324	0.096637	0.037349	0.0753103	0.00228891	0.0630213	0.204754	0.112538	0.023035	0.0409217	0.0352958	0.00986413	0.0107472	0.00396106	0.012946	0.0881125	0.0441846	0.157586	0.122157	0.084615	0.00567382	0.194152	0.0050395	0.0783881	0.00746822	0.0673921	0.0257042	0.067545	0.0328702	0.0743984	0.0177921	0.115108	0.006161	0.0125004	0.0118091	0.0914469	0.000300098	0.0985726	0.0101928	0.101108	0.123542	0.1542	0.12674	0.12199	0.111583	0.107743	0.022537
Porphyromonas	0.00397646	0.109741	0.0983443	0.0841144	0.0112686	0.0148046	0.00305188	0.111829	0.000159177	0.14059	0.00881972	0.0481228	0.0813089	0.00241951	0.00239393	0.00147701	0.00379689	0.15582	0.0193964	0.221427	0.00256591	0.0183476	0.00640007	0.00742368	0.0123944	0.015437	0.00509422	0.0323622	0.00579343	0.031462	0.0126214	0.0765374	0.00375329	0.240884	0.00395773	0.00573736	0.0239834	0.0134055	0.0160552	0.115147	0.00375061	0.0858239	0.14881	0.143687	0.16214	0.184056	0.190448	0.107743	0.0288842
Fusobacterium	0.00365834	0.119565	0.067799	0.0439474	0.0175999	0.0135172	0.042472	0.0479267	0	0.127014	0.0390661	0.0592471	0.0437268	0.00697934	0.00539907	0.0150386	0.0144556	0.151569	0.0428541	0.0965878	0.0160998	0.044466	0.0132541	0.174684	0.00245165	0.0393945	0.00539097	0.029133	0.0158487	0.0191722	0.0207028	0.0248663	0.0127395	0.14202	0.0263169	0.00666688	0.027027	0.0142866	0.0471153	0.112371	0.031461	0.0996844	0.0829689	0.0520677	0.0905912	0.0903558	0.106229	0.0974118	0.0155459
Actinomyces	0.0561476	0.0412834	0.0174136	0.0440261	0.0306691	0.0347586	0.0676501	0.0440503	0.00259988	0.0220823	0.0604929	0.0405741	0.036439	0.0770519	0.0597463	0.0826452	0.0332113	0.0234967	0.0227575	0.0140341	0.005484	0.0509417	0.0729881	0.00647678	0.0589758	0.0234563	0.0763638	0.0156546	0.0419525	0.0244814	0.031145	0.0451203	0.0236385	0.0202189	0.0278265	0.0450655	0.0535671	0.020832	0.153125	0.0231562	0.0723205	0.0334757	0.00935374	0.0118154	0.0110508	0.0142456	0.0136823	0.0220336	0.0369791
Granulicatella	0.00540798	0.0253972	0.018841	0.0180358	0.0163801	0.0350345	0.0240972	0.0256079	0.109673	0.014149	0.00383917	0.0104787	0.0332952	0.00428066	0.026537	0.0193353	0.0131747	0.019864	0.0162454	0.0153183	0.166734	0.0221251	0.0212882	0.0284448	0.0392264	0.0144346	0.0230476	0.0431028	0.014983	0.0228099	0.0287842	0.0269385	0.0169981	0.013456	0.0198294	0.00679509	0.0138787	0.028825	0.0225073	0.00777161	0.00476548	0.00779655	0.0223518	0.0202263	0.0147968	0.0121723	0.00900824	0.00917189	0.0282403
Atopobium	0.126451	0.00470318	0.00235512	0.0103962	0.0320632	0.0148966	0.000826551	0.00287795	0.000106118	0.00147215	0.0884565	0.0330751	0.00428694	0.0489484	0.0323435	0.0364552	0.0274474	0.0027825	0.0221973	0.000917263	0.00206279	0.0242297	0.068449	0.00018938	0.0324162	0.0226544	0.0268065	0.0046332	0.049677	0.0177957	0.018342	0.00474599	0.0131726	0.00104581	0.0407605	0.0414757	0.0249574	0.0136572	0.0267087	0.00808882	0.0350792	0.00822969	0.00413022	0.00560729	0.00330898	0.0020733	0.00118977	0.0047968	0.00864686
Campylobacter	0.00715763	0.00710702	0.00713674	0.00338663	0.0157993	0.00937931	0.00877416	0.00434629	0	0.00204465	0.0123995	0.00437028	0.00514433	0.00390843	0.00427851	0.0219537	0.023559	0.00293708	0.0254884	0.00128417	0.000553431	0.0204522	0.0292769	0.0141277	0.0113048	0.021251	0.0192888	0.0104598	0.0121862	0.00639072	0.0270589	0.00975936	0.0280053	0.00536847	0.0268473	0.0034937	0.0243487	0.0207061	0.00195063	0.0249802	0.0112959	0.0159025	0.0297619	0.026935	0.0297184	0.0351124	0.0418118	0.0172895	0.0030356
Alloprevotella	0.000636233	0.0189172	0.0410363	0.0109475	0.0541938	0.00551724	0.0261317	0.00328909	0	0.0109594	0.0149416	0.0252781	0.00671621	0.0134934	0.00387103	0.0154414	0.0279048	0.0203277	0.0250683	0.00926436	0.000352184	0.0275754	0.0115292	0.000416635	0.010079	0.00912189	0.0102379	0.0216918	0.021509	0.0435552	0.010533	0.00601604	0.0279693	0.0116433	0.0137501	0.0192634	0.0196007	0.00509787	0.00105034	0.011023	0.0290341	0.0152218	0.00352284	0.00670872	0.00280951	0.00434724	0.00475907	0.00906647	0.0138902
Oribacterium	0.00731668	0.00501672	0.0067799	0.0135465	0.00743494	0.0108506	0.000445066	0.00663691	0	0.00515253	0.0131258	0.0104291	0.0127179	0.00911967	0.00336169	0.0114132	0.0130375	0.00479208	0.0084728	0.00596221	0.00201248	0.0155955	0.0152512	0.000303007	0.00394988	0.00942261	0.0110787	0.00968761	0.00659253	0.0047193	0.0264233	0.00334225	0.00963586	0.00969114	0.0156677	0.00596173	0.0124178	0.0139719	0.0111786	0.00531324	0.00339761	0.00556896	0.0110544	0.0063082	0.00880315	0.00688871	0.00637376	0.0052712	0.0128783
TM7_[G-1]	0.000795292	0.00386706	0.00406794	0	0.00220725	0.00294253	6.36e-05	0.00234935	0	0.00556146	0.0279637	0.00958482	0.00214347	0.0088405	0.00106963	0.0222894	0.00946935	0.00456021	0.0107135	0.00183453	0.000754679	0.0110625	0.000817031	0.000151504	0	0.0109262	0.0156289	0.000842401	0.0250383	0.00491594	0	0.00367647	0.0067848	0.00501987	0.0109348	0.0257701	0.00560019	0.00295802	0.00360117	0.0038858	0.0489785	0.00210383	0.00376579	0.00420547	0.00337142	0.0038122	0.00373927	0.00442781	0.000643915
Solobacterium	0.00890727	0.00512124	0.00456751	0.0036229	0.0063894	0.00468966	0.000254323	0.00223188	0	0.00433467	0.0165499	0.0152463	0.0141469	0.0116322	0.00219019	0.0104733	0.0115737	0.00664709	0.0114138	0.00330215	0.000201248	0.00814851	0.00744406	0.0020453	0.000953419	0.00521251	0.00281913	0.0023166	0.0179796	0.0102252	0.00272405	0.0019385	0.00306759	0.00397406	0.0142397	0.0296484	0.0122961	0.00937756	0.00780254	0.00634417	0.00864846	0.00488831	0.00558795	0.00801041	0.00568146	0.00367844	0.00433416	0.00590375	0.00469138
Mogibacterium	0.000477175	0.00313545	0.00214102	0.0101599	0.00981645	0.00560919	0.000890132	0.00140961	0	0.0023718	0.010013	0.0110747	0.00328665	0.00632794	0.00376916	0.00778785	0.00558097	0.00216417	0.00994328	0.00293524	0.000352184	0.00566618	0.00789796	7.58e-05	0.00572051	0.00671612	0.00494584	0.000772201	0.00819072	0.00334284	0.00653773	0.00180481	0.00328413	0.00118525	0.00656902	0.0153851	0.00864378	0.00346151	0.0351864	0.00555115	0.00701584	0.00959099	0.00255102	0.00370482	0.00337142	0.00367844	0.00263449	0.00448052	0.00597921
Stomatobaculum	0.00095435	0.00407609	0.00221239	0.00220525	0.00273002	0.00156322	0.000953713	0.00346529	0	0.00261716	0.00383917	0.00814462	0.00528723	0.00204727	0.00509347	0.00798926	0.000503202	0.001855	0.00287095	0.0021097	0.00130811	0.00253629	0.00367664	0.000113628	0.000953419	0.0027065	0.0020278	0.000912601	0.00312979	0.000983187	0.00444929	0.00287433	0.00357285	0.00125497	0.00587539	0.0097439	0.0197224	0.00207691	0.0197314	0.0131642	0.00476548	0.0118186	0.00777454	0.00450586	0.0057439	0.00341092	0.00654372	0.00969901	0.00110385
Lachnoanaerobaculum	0.00302211	0.00721154	0.00606623	0.00299283	0.00999071	0.00533333	0.000190743	0.00287795	0	0.0017993	0.00902724	0.00715137	0.00442984	0.00195422	0.00371823	0.00657939	0.00192132	0.00239604	0.00231076	0.00449459	0.000553431	0.00145702	0.00789796	0.000757518	0.00258785	0.0037089	0.00954548	0.000982801	0.00386229	0.00196637	0.00444929	0.00180481	0.00285106	0.00892421	0.00840508	0.0069874	0.00803506	0.0030839	0.00945307	0.00301348	0.0122667	0.00228946	0.0026725	0.0020026	0.00218518	0.0020733	0.00178465	0.00253018	0.00616319
Gemella	0.000795292	0.0113921	0.00549529	0.0148066	0.00255576	0.00422989	0.00368769	0.00628451	0.00047753	0.0119408	0.0018677	0.0102304	0.0101458	0.00428066	0.00168084	0.0034911	0.00306496	0.0104344	0.00798263	0.00651257	0.0033709	0.00431709	0.00549226	0.00223468	0.00245165	0.00360866	0.00163213	0.0053352	0.00173137	0.00422771	0.00726414	0.0059492	0.00241799	0.0123405	0.00375372	0.00493606	0.00486974	0.0125873	0.00420137	0.00118953	0.00370648	0.000866283	0.0015792	0.00120156	0.00237248	0.00234082	0.00144472	0.0017395	0.014902
Peptostreptococcus	0	0.00229933	0.0030688	0.00574939	0.000697026	0.00321839	0.000953713	0.000528603	0	0.00171751	0.000466926	0.00655542	0.00400114	0.00260562	0	0.0012756	0.00155535	0.00285979	0.000630208	0.00311869	5.03e-05	0.000971345	0.000136172	0.005189	0	0.00180433	0	0.000631801	6.66e-05	0.00137646	9.08e-05	0.00026738	0.000144357	0.000906365	0.00240728	0.00083336	0.00073046	0.000818176	0.00112537	0.00896114	0.000308873	0.00717777	0.0129981	0.00921198	0.016982	0.0147138	0.0122376	0.0123346	0.000643915
Capnocytophaga	0.00159058	0.00773411	0.00192692	0.000236276	0.000348513	0.00147126	0.00336979	0.00240808	0.0011673	0.0143126	0.000726329	0.00293007	0.00071449	0.000372232	0.000865889	0.000335683	0.00141811	0.0156902	0.000840277	0.0131169	0.000352184	0.00253629	0.0014525	0.000606015	0.000544811	0.0027065	0.00272021	0.000772201	0.000332956	0.00117983	0.00154363	0.00260695	0.000649608	0.0218922	0.00106083	0.00326934	0.00243487	0.0018881	0.000825268	0.00420301	0.000794246	0.00297011	0.00595238	0.00370482	0.0057439	0.00287587	0.00365429	0.00289916	0.00570325
Megasphaera	0.00731668	0	0.000713674	0.000551311	0.0101069	0.00101149	0.000190743	0.000234935	0	8.18e-05	0.0238132	0.00511522	0.000428694	0.00753769	0.00697805	0.00745217	0.00462031	7.73e-05	0.00532176	0.000183453	5.03e-05	0.00167287	0.00708093	0.00018938	0.00163443	0.00210505	0.00919927	0.000631801	0.00512752	0.00294956	0.00789975	0.00140374	0.00660435	0	0.0140357	0.0189109	0.00961773	0.0018881	0.00240078	0.000237906	0.015929	0.000247509	0	0	6.24e-05	0	0	0.000158136	0.00174777
Catonella	0.000318117	0.00282191	0.00114188	0.00126014	0.00127788	0.00266667	0.00076297	0.00123341	0	0.00253537	0.00155642	0.00139054	0.00328665	0.00223339	0.000254673	0.000469956	0.00274474	0.00108208	0.00350116	0.00220143	0	0.00426313	0.00485679	7.58e-05	0.000817216	0.00260626	0.000840793	0.000702001	0.00219751	0.000983187	0.00335967	0.00240642	0.00212927	0.00320714	0.00187686	0.000544889	0.0028001	0.0025804	0.00165054	0.00507534	0.000705997	0.00426954	0.00801749	0.00510664	0.0064931	0.00635366	0.00747854	0.00337357	0.00193174
Peptostreptococcaceae_[XI][G-1]	0	0.00167224	0.00620896	0.00165393	0.00156831	0.00257471	0	0.00164454	0	0.00155394	0.00736706	0.00650576	0.00414404	0.00390843	0.000509347	0.00449815	0.0063129	0.00386458	0.00371122	0.00119244	0.000352184	0.00210458	0.00118016	3.79e-05	0.000272405	0.00531275	0.000148375	0.000982801	0.00186455	0.00235965	0.00245165	0.00167112	0.000324804	0.00285854	0.00795626	0.00621815	0.00413927	0.00138461	0.00465151	0.00317209	0.00172087	0.00290824	0.00510204	0.0043056	0.00605607	0.00448101	0.00271947	0.00300459	0.000275964
Staphylococcus	0.00111341	0	0	0	0	0	0	0.000176201	5.31e-05	0.000245359	0	0.000148987	0	0.00120975	0	0.000134273	0.000182983	0.000154583	7e-05	9.17e-05	0.0856309	0.000107927	9.08e-05	0.00151504	0	0.000200481	0.000346209	0.0002106	0.000332956	0	0.00099882	0	0.000144357	0	0	3.21e-05	0.000121743	0	0	0	4.41e-05	0	0	0	0	0	0	0	0.000183976
Treponema	0	0.00083612	0.000214102	0	0	0	0	0	0	0.00065429	0	0	0	9.31e-05	0	0	0	0.000154583	7e-05	0.000550358	0	0.000647564	0	0	0	0.000601443	0.000197834	0	0	0	0	0	0	6.97e-05	0.000244808	6.41e-05	0	0	0.000150049	0.00428232	0	0.00470268	0.00753158	0.00150195	0.0103016	0.00836009	0.00875329	0.00258289	0
SR1_[G-1]	0.000159058	0.00188127	0.0257636	0	0.000929368	0	0.000381485	0.00499237	0	0.00408931	5.19e-05	0.00104291	0	9.31e-05	5.09e-05	0	9.15e-05	0.0182408	0.000560185	0.0148597	0	0.000809454	0.000408515	0	0.000136203	0.000701684	4.95e-05	0	0.000133182	0.0015731	0	0	0.000252626	0.0110855	0.000122404	0.0027565	0.00036523	0.000125873	0.000225073	0	0.000441248	0	0	0	6.24e-05	0	8.5e-05	0	0.00266765
Bergeyella	0	0.00062709	0.000785041	0.0013389	0.000464684	0	0.00114446	0.00140961	0	0.000899648	0	0.000297974	0.00128608	0	0.000254673	6.71e-05	4.57e-05	0.00154583	0.000770254	0.00192625	5.03e-05	0.000431709	0.000226953	0	0	0.000801925	0.00633068	0.0013338	0.000466138	0.000589912	0.00127122	0.000735294	0.000613519	0.00202189	0.000652821	3.21e-05	0.00133918	0.00176223	0.000225073	0.000872324	0.00172087	0.00111379	0.0015792	0.00120156	0.00174814	0.00147138	0.00271947	0.00189763	0.000827891
Aggregatibacter	0.000159058	0.00146321	0.000856409	0.000157518	0.000406599	0.000183908	0.000508647	0.00193821	0	0.00065429	0.00140078	0.00253278	0.000285796	0.000558347	0.000305608	0	0.00205855	0.000618334	0.000420139	0.00458631	0	0.00194269	0.000726249	0	0.00272405	0.000200481	0.000247292	0.000982801	0.000466138	0.00206469	0.000726414	0.0019385	0.000613519	0.00153385	0.000326411	0.000769255	0.000243487	0.000440556	0.000225073	0.000237906	0.00141199	0.00476456	0.00437318	0.000901172	0.00249735	0.00093633	0.000934818	0.00216119	0.00165578
Lachnospiraceae_[G-2]	0	0.00041806	0.000785041	0	0.00429833	0.000275862	0	0.000117467	0	0	0.00155642	0.00114223	0	0.0017681	0.000509347	0.00772071	0.00105215	0	0.000840277	0.000183453	0	5.4e-05	4.54e-05	0	0	0.00210505	0.000296751	0.0001404	0.00213092	9.83e-05	0	0.000601604	0.000324804	0	0.0031825	0.00368602	0.00353056	0.00144754	0.00600195	0.000555115	0.000838371	0.000556896	0.000607386	0.000600781	0.000374602	0.00107009	0.000424917	0.000210848	0
Selenomonas	0.00254493	0.00041806	0.00114188	0.000472553	0.00174256	0.000367816	0	0	0	0	0.00586252	0.00193683	0	0.00120975	0.000611216	0.0032897	0.00201281	7.73e-05	0.00210069	9.17e-05	5.03e-05	0.0005936	0.00140711	7.58e-05	0.000408608	0.000902165	0.000494584	0.0011934	0.00053273	0.000294956	0.000363207	0.000334225	0.00292324	0.000209161	0.00403933	0.0014103	0.0028001	0.00106992	0.000300098	0.000634417	0.00127962	0.000804406	0.000364431	0.000600781	0.00118624	0.00107009	0.00025495	0.000421696	0
TM7_[G-6]	0.00111341	0.00313545	0.000999144	0	0.00110363	0.00110345	6.36e-05	0.000587337	5.31e-05	0.00188108	5.19e-05	0.00278109	0.00185767	9.31e-05	0	0.00563948	0.00219579	0	0.000980324	0.000825537	0.000100624	0.000377745	4.54e-05	0	0	0.000400962	0.000197834	0.001053	0.00133182	0.00127814	0	0.00013369	0.000396983	0.000209161	0.00350892	0.000288471	0.00109569	0.0127132	0	0.000396511	0	0.000123755	0.000364431	0.00020026	0.000249735	0.000200642	0.00025495	0.000316272	0.00110385
Lautropia	0.000159058	0.000104515	7.14e-05	0.00157518	5.81e-05	0.00202299	0.0026704	0.00246681	0.0158115	0.000327145	0.00140078	0.000198649	0	0.00167504	0.000305608	0.000268546	0.000594694	0.00046375	0.000490162	0.0021097	5.03e-05	0.00253629	0.00136172	0.00185592	0.000272405	0.00150361	0.0020278	0.000561601	0.000332956	9.83e-05	0.00099882	0.000668449	0.000144357	0	0.000244808	0.000160262	0.000121743	0.00421675	0	0	0.000573622	0.00123755	0	0.000400521	0.000374602	0.000401284	8.5e-05	0.000632544	0.000367951
TM7_[G-3]	0	0	0.000428204	0	0.000348513	0.000551724	0	0.000704804	0	0.000245359	0.00176394	0.000595948	0.000571592	0.000465289	0.000203739	0.00107419	0.000457457	0.0009275	0.0009103	0.000183453	0	0.00156495	0	0	0	0.000400962	0.000395667	0.001053	0.00053273	0.000294956	0.000635612	0	0.00144357	0	0.00118324	0.00185903	0.000852204	0.00106992	0.000975317	0.000475813	0.00330936	0.000247509	0.000485909	0.000801041	0.00106137	0.00100321	0.00127475	0.000474408	0.000643915
Citrobacter	0	0	0	0	0	0	0	0	0	0	0	0	0	0	0	0	0	0	0	0	0	0	0	0	0	0	0	0	0	0	0	0	0	0	0	0	0	0	0	0	0	0.0189963	0	0	0	0	0	0	9.2e-05
Propionibacterium	0	0.00062709	0.00271196	0.000472553	0.000174257	0.000551724	0.0076297	0.00199695	0	0.00122679	5.19e-05	0.000347636	0	9.31e-05	0.000101869	0	0.000594694	0.00162313	0.00105035	0.000917263	0	0.000431709	9.08e-05	0.000378759	0.000272405	0.000300722	4.95e-05	0.0037908	0.000266365	0.0015731	0.000181604	0.00187166	0.000180447	0.00139441	4.08e-05	0	0.000608717	0.000440556	7.5e-05	0.000158604	8.82e-05	0.000185632	0	0.00010013	0.000312168	0	0	0.000421696	0.000275964
Klebsiella	0	0	0	0	0	0	0	0	0	8.18e-05	0	0	0	0	0	0	4.57e-05	0	0	0	0	0	4.54e-05	0	0	0	0	0	0	0	0	0	0	0	0	0	0	0	0	0	0	0	0.00230807	0.00150195	0.00455766	0.00561798	0	0	0
Butyrivibrio	0	0.00020903	0.00135598	0	0.000464684	0	0	0.000234935	0	0	0.00202335	0.00064561	0	0.00362926	0	0.00020141	0.0026075	0	0.000350116	0.000183453	5.03e-05	5.4e-05	0.00199719	0	0	0.00100241	0.000296751	0.0001404	0.000399547	0.000196637	0.000272405	0.00040107	0.000360894	0	0.000367212	0.000320523	0.000852204	0.000692303	7.5e-05	7.93e-05	0.000132374	0.000247509	0	0	0	0	0.000169967	0	0
Parvimonas	0.000159058	0	0.00192692	0	5.81e-05	0	0.0016531	0	0	0	0.000103761	0.000496623	0	0.000186116	5.09e-05	0	0	0.00285979	0.000770254	0	5.03e-05	5.4e-05	0.000226953	0	0	0.000801925	4.95e-05	0	0	9.83e-05	0	6.68e-05	0	0.0041135	0.000163205	0.00105773	0.000121743	0	7.5e-05	0	0	0	0	0	0	0	0	5.27e-05	0.000643915
Tannerella	0	0.00146321	0.000499572	0.000315035	0	0	0.000127162	0.000293669	0	0.00662468	0.000570687	0.000794597	0	0.000279174	5.09e-05	0.000134273	0.000182983	0.00139125	0.000840277	0.000458631	0.000855303	0.000107927	0.000680859	7.58e-05	0.000272405	0.000501203	0	0	0	0.000196637	0.000454009	6.68e-05	7.22e-05	0.000836645	0.000163205	0.00150646	0.00036523	0.00018881	0.000375122	0	0.000176499	6.19e-05	0.000242954	0	6.24e-05	6.69e-05	0	0.000105424	0
Abiotrophia	0	0.000104515	0.00028547	0.000157518	0.000174257	9.2e-05	0	0.000234935	0.0779965	0.000163572	0.000933852	0.000397298	0.000285796	0.000372232	0	0	0.000457457	0.00046375	0.000350116	0.00073381	0.000201248	0.000377745	0.000181562	0.00018938	0	0.000400962	4.95e-05	0.000351	0.000199774	0.000294956	0.000363207	0.000334225	0.000180447	0.000209161	0.000204007	9.62e-05	0.00036523	0.000881113	0.000225073	0	0.000441248	0	0	0	0	0	0	0	0.00137982
Moraxella	0	0.000313545	0.000927776	0	0.000464684	0	0	5.87e-05	0	0.000245359	0.0013489	0.000844259	0.000571592	0	5.09e-05	0	0.00105215	0.00154583	0	0.00119244	0	0.00113324	0	3.79e-05	0	0.000100241	0	0	0	0	0	0	0	0.000836645	0	0.000929517	0.00182615	0.00018881	0	0	0.000705997	0	0	0	0	0	0	0	0
Mitsuokella	0	0	0	0	0.000348513	0	0	0	0	0	0	0	0	0	5.09e-05	6.71e-05	9.15e-05	0	7e-05	0	0	0	0	0	0	0	0.000197834	0	0	0	0	0	0	0	0.00183606	0.00442322	0	0	0	0	0.000264749	0	0	0	0	0	0	0	0
Corynebacterium	0	0	0	0	0.0027881	0	0.00851984	0	0	0	0.00124514	9.93e-05	0	0.00307091	0.00101869	0.00194696	0.000457457	0	7e-05	0	0	0.00545033	4.54e-05	0	0	0.000100241	4.95e-05	0	0.00113205	0	0	0	0	0	0	0.000801308	0	6.29e-05	0	0	4.41e-05	0	0	0	0	0	0	0	0
Peptococcus	0	0.00083612	0.000428204	0	0	0	6.36e-05	0.000176201	0	0.000327145	0	0.000148987	0.000285796	0.000186116	0	0	0	0.000309167	7e-05	0.000183453	0	0.000161891	0	0	0	0.000601443	0	0	0	0	0	0	0	0.000278882	8.16e-05	0	0	0	0.000525171	0.000237906	4.41e-05	0.000556896	0.00085034	0.000500651	0.000624337	0.000535045	0.000424917	0.000210848	0
Eikenella	0	0.00020903	0	0	0	0	0.000381485	0	0.000318353	0.000327145	0	9.93e-05	0	9.31e-05	0.000101869	0	4.57e-05	0.000386458	7e-05	0.000366905	5.03e-05	5.4e-05	4.54e-05	0	0	0	0	0	0	9.83e-05	0	0.000200535	0	6.97e-05	4.08e-05	6.41e-05	0.000121743	6.29e-05	0.000225073	0.000317209	4.41e-05	0.000680651	0.000728863	0.00020026	0.000124867	6.69e-05	0.000169967	0.000210848	0.000275964
Lachnospiraceae_[G-3]	0	0.00156773	7.14e-05	0	0	0.000183908	0	0.000234935	0	0.00106322	0.000103761	9.93e-05	0	0.000186116	5.09e-05	0	0	0.00162313	7e-05	0.0017428	0	0.000269818	0	0	0	0.000100241	0	0	0	0	0	6.68e-05	0	0.000766925	0	0.000256418	0	0	0	0	0	0	0	0	0	0	0	0	0
Kingella	0	0	7.14e-05	0	0	0.000367816	0	0.000176201	0.00318353	0.000163572	5.19e-05	9.93e-05	0	9.31e-05	0	0	0.000274474	0	0.000140046	0.00100899	0	0.000161891	9.08e-05	0	0.000136203	0	0.000346209	0.0001404	0	0	0.000272405	0	3.61e-05	6.97e-05	0.000367212	0.000128209	0.000121743	0.000503493	0	0	4.41e-05	0	0	0.00010013	0	0.000200642	0	0	0.000367951
Lactobacillus	0	0	0	0	0	0	0	0	0.005412	0	0	0	0	9.31e-05	0	0	0	0	0	0	0	0	0	0	0	0	0	0	0	0	0	0	0	0	0	0	0	0	0	0	0	0	0	0	0	0	0	0	0
[truncated: 16 more columns]

## Sheet: Detection frequencies
Group	Autism	Autism	Autism	Autism	Autism	Autism	Autism	Autism	Autism	Autism	Autism	Autism	Autism	Autism	Autism	Autism	Control	Control	Control	Control	Control	Control	Control	Control	Control	Control	Control	Control	Control	Control	Control	Control	Control	Control	Control	Control	Control	Control	Control	Control	Control	Control	Control	Control	Control	Control	Control	Control	Control
ID	A1	A2	A3	A4	A5	A6	A7	A8	A9	A10	A11	A12	A13	A14	A15	A16	A17	A18	A19	A20	A21	A22	A23	A24	A25	A26	A27	A28	A29	A30	A31	A32	A33	A34	A35	A36	A37	A38	A39	A40	A41	A42	A43	A44	A45	A46	A47	A48	A49
Actinomyces	1	1	1	1	1	1	1	1	1	1	1	1	1	1	1	1	1	1	1	1	1	1	1	1	1	1	1	1	1	1	1	1	1	1	1	1	1	1	1	1	1	1	1	1	1	1	1	1	1
Rothia	1	1	1	1	1	1	1	1	1	1	1	1	1	1	1	1	1	1	1	1	1	1	1	1	1	1	1	1	1	1	1	1	1	1	1	1	1	1	1	1	1	1	1	1	1	1	1	1	1
Atopobium	1	1	1	1	1	1	1	1	1	1	1	1	1	1	1	1	1	1	1	1	1	1	1	1	1	1	1	1	1	1	1	1	1	1	1	1	1	1	1	1	1	1	1	1	1	1	1	1	1
Porphyromonas	1	1	1	1	1	1	1	1	1	1	1	1	1	1	1	1	1	1	1	1	1	1	1	1	1	1	1	1	1	1	1	1	1	1	1	1	1	1	1	1	1	1	1	1	1	1	1	1	1
Prevotella	1	1	1	1	1	1	1	1	1	1	1	1	1	1	1	1	1	1	1	1	1	1	1	1	1	1	1	1	1	1	1	1	1	1	1	1	1	1	1	1	1	1	1	1	1	1	1	1	1
Capnocytophaga	1	1	1	1	1	1	1	1	1	1	1	1	1	1	1	1	1	1	1	1	1	1	1	1	1	1	1	1	1	1	1	1	1	1	1	1	1	1	1	1	1	1	1	1	1	1	1	1	1
Gemella	1	1	1	1	1	1	1	1	1	1	1	1	1	1	1	1	1	1	1	1	1	1	1	1	1	1	1	1	1	1	1	1	1	1	1	1	1	1	1	1	1	1	1	1	1	1	1	1	1
Granulicatella	1	1	1	1	1	1	1	1	1	1	1	1	1	1	1	1	1	1	1	1	1	1	1	1	1	1	1	1	1	1	1	1	1	1	1	1	1	1	1	1	1	1	1	1	1	1	1	1	1
Streptococcus	1	1	1	1	1	1	1	1	1	1	1	1	1	1	1	1	1	1	1	1	1	1	1	1	1	1	1	1	1	1	1	1	1	1	1	1	1	1	1	1	1	1	1	1	1	1	1	1	1
Lachnoanaerobaculum	1	1	1	1	1	1	1	1	0	1	1	1	1	1	1	1	1	1	1	1	1	1	1	1	1	1	1	1	1	1	1	1	1	1	1	1	1	1	1	1	1	1	1	1	1	1	1	1	1
Oribacterium	1	1	1	1	1	1	1	1	0	1	1	1	1	1	1	1	1	1	1	1	1	1	1	1	1	1	1	1	1	1	1	1	1	1	1	1	1	1	1	1	1	1	1	1	1	1	1	1	1
Stomatobaculum	1	1	1	1	1	1	1	1	0	1	1	1	1	1	1	1	1	1	1	1	1	1	1	1	1	1	1	1	1	1	1	1	1	1	1	1	1	1	1	1	1	1	1	1	1	1	1	1	1
Mogibacterium	1	1	1	1	1	1	1	1	0	1	1	1	1	1	1	1	1	1	1	1	1	1	1	1	1	1	1	1	1	1	1	1	1	1	1	1	1	1	1	1	1	1	1	1	1	1	1	1	1
Solobacterium	1	1	1	1	1	1	1	1	0	1	1	1	1	1	1	1	1	1	1	1	1	1	1	1	1	1	1	1	1	1	1	1	1	1	1	1	1	1	1	1	1	1	1	1	1	1	1	1	1
Veillonella	1	1	1	1	1	1	1	1	1	1	1	1	1	1	1	1	1	1	1	1	1	1	1	1	1	1	1	1	1	1	1	1	1	1	1	1	1	1	1	1	1	1	1	1	1	1	1	1	1
Fusobacterium	1	1	1	1	1	1	1	1	0	1	1	1	1	1	1	1	1	1	1	1	1	1	1	1	1	1	1	1	1	1	1	1	1	1	1	1	1	1	1	1	1	1	1	1	1	1	1	1	1
Leptotrichia	1	1	1	1	1	1	1	1	1	1	1	1	1	1	1	1	1	1	1	1	1	1	1	1	1	1	1	1	1	1	1	1	1	1	1	1	1	1	1	1	1	1	1	1	1	1	1	1	1
Neisseria	1	1	1	1	1	1	1	1	1	1	1	1	1	1	1	1	1	1	1	1	1	1	1	1	1	1	1	1	1	1	1	1	1	1	1	1	1	1	1	1	1	1	1	1	1	1	1	1	1
Campylobacter	1	1	1	1	1	1	1	1	0	1	1	1	1	1	1	1	1	1	1	1	1	1	1	1	1	1	1	1	1	1	1	1	1	1	1	1	1	1	1	1	1	1	1	1	1	1	1	1	1
Haemophilus	1	1	1	1	1	1	1	1	1	1	1	1	1	1	1	1	1	1	1	1	1	1	1	1	1	1	1	1	1	1	1	1	1	1	1	1	1	1	1	1	1	1	1	1	1	1	1	1	1
Alloprevotella	1	1	1	1	1	1	1	1	0	1	1	1	1	1	1	1	1	1	1	1	1	1	1	1	1	1	1	1	1	1	1	1	1	1	1	1	1	1	1	1	1	1	1	1	1	1	1	1	1
Peptostreptococcaceae_[XI][G-1]	0	1	1	1	1	1	0	1	0	1	1	1	1	1	1	1	1	1	1	1	1	1	1	1	1	1	1	1	1	1	1	1	1	1	1	1	1	1	1	1	1	1	1	1	1	1	1	1	1
Selenomonas	1	1	1	1	1	1	0	0	0	0	1	1	0	1	1	1	1	1	1	1	1	1	1	1	1	1	1	1	1	1	1	1	1	1	1	1	1	1	1	1	1	1	1	1	1	1	1	1	0
Catonella	1	1	1	1	1	1	1	1	0	1	1	1	1	1	1	1	1	1	1	1	0	1	1	1	1	1	1	1	1	1	1	1	1	1	1	1	1	1	1	1	1	1	1	1	1	1	1	1	1
TM7_[G-1]	1	1	1	0	1	1	1	1	0	1	1	1	1	1	1	1	1	1	1	1	1	1	1	1	0	1	1	1	1	1	0	1	1	1	1	1	1	1	1	1	1	1	1	1	1	1	1	1	1
Bergeyella	0	1	1	1	1	0	1	1	0	1	0	1	1	0	1	1	1	1	1	1	1	1	1	0	0	1	1	1	1	1	1	1	1	1	1	1	1	1	1	1	1	1	1	1	1	1	1	1	1
Aggregatibacter	1	1	1	1	1	1	1	1	0	1	1	1	1	1	1	0	1	1	1	1	0	1	1	0	1	1	1	1	1	1	1	1	1	1	1	1	1	1	1	1	1	1	1	1	1	1	1	1	1
Peptostreptococcus	0	1	1	1	1	1	1	1	0	1	1	1	1	1	0	1	1	1	1	1	1	1	1	1	0	1	0	1	1	1	1	1	1	1	1	1	1	1	1	1	1	1	1	1	1	1	1	1	1
Megasphaera	1	0	1	1	1	1	1	1	0	1	1	1	1	1	1	1	1	1	1	1	1	1	1	1	1	1	1	1	1	1	1	1	1	0	1	1	1	1	1	1	1	1	0	0	1	0	0	1	1
Lautropia	1	1	1	1	1	1	1	1	1	1	1	1	0	1	1	1	1	1	1	1	1	1	1	1	1	1	1	1	1	1	1	1	1	0	1	1	1	1	0	0	1	1	0	1	1	1	1	1	1
Lachnospiraceae_[G-2]	0	1	1	0	1	1	0	1	0	0	1	1	0	1	1	1	1	0	1	1	0	1	1	0	0	1	1	1	1	1	0	1	1	0	1	1	1	1	1	1	1	1	1	1	1	1	1	1	0
Tannerella	0	1	1	1	0	0	1	1	0	1	1	1	0	1	1	1	1	1	1	1	1	1	1	1	1	1	0	0	0	1	1	1	1	1	1	1	1	1	1	0	1	1	1	0	1	1	0	1	0
TM7_[G-3]	0	0	1	0	1	1	0	1	0	1	1	1	1	1	1	1	1	1	1	1	0	1	0	0	0	1	1	1	1	1	1	0	1	0	1	1	1	1	1	1	1	1	1	1	1	1	1	1	1
TM7_[G-6]	1	1	1	0	1	1	1	1	1	1	1	1	1	1	0	1	1	0	1	1	1	1	1	0	0	1	1	1	1	1	0	1	1	1	1	1	1	1	0	1	0	1	1	1	1	1	1	1	1
Propionibacterium	0	1	1	1	1	1	1	1	0	1	1	1	0	1	1	0	1	1	1	1	0	1	1	1	1	1	1	1	1	1	1	1	1	1	1	0	1	1	1	1	1	1	0	1	1	0	0	1	1
Abiotrophia	0	1	1	1	1	1	0	1	1	1	1	1	1	1	0	0	1	1	1	1	1	1	1	1	0	1	1	1	1	1	1	1	1	1	1	1	1	1	1	0	1	0	0	0	0	0	0	0	1
Eikenella	0	1	0	0	0	0	1	0	1	1	0	1	0	1	1	0	1	1	1	1	1	1	1	0	0	0	0	0	0	1	0	1	0	1	1	1	1	1	1	1	1	1	1	1	1	1	1	1	1
Butyrivibrio	0	1	1	0	1	0	0	1	0	0	1	1	0	1	0	1	1	0	1	1	1	1	1	0	0	1	1	1	1	1	1	1	1	0	1	1	1	1	1	1	1	1	0	0	0	0	1	0	0
Kingella	0	0	1	0	0	1	0	1	1	1	1	1	0	1	0	0	1	0	1	1	0	1	1	0	1	0	1	1	0	0	1	0	1	1	1	1	1	1	0	0	1	0	0	1	0	1	0	0	1
SR1_[G-1]	1	1	1	0	1	0	1	1	0	1	1	1	0	1	1	0	1	1	1	1	0	1	1	0	1	1	1	0	1	1	0	0	1	1	1	1	1	1	1	0	1	0	0	0	1	0	1	0	1
Staphylococcus	1	0	0	0	0	0	0	1	1	1	0	1	0	1	0	1	1	1	1	1	1	1	1	1	0	1	1	1	1	0	1	0	1	0	0	1	1	0	0	0	1	0	0	0	0	0	0	0	1
Treponema	0	1	1	0	0	0	0	0	0	1	0	0	0	1	0	0	0	1	1	1	0	1	0	0	0	1	1	0	0	0	0	0	0	1	1	1	0	0	1	1	0	1	1	1	1	1	1	1	0
Peptococcus	0	1	1	0	0	0	1	1	0	1	0	1	1	1	0	0	0	1	1	1	0	1	0	0	0	1	0	0	0	0	0	0	0	1	1	0	0	0	1	1	1	1	1	1	1	1	1	1	0
Parvimonas	1	0	1	0	1	0	1	0	0	0	1	1	0	1	1	0	0	1	1	0	1	1	1	0	0	1	1	0	0	1	0	1	0	1	1	1	1	0	1	0	0	0	0	0	0	0	0	1	1
Corynebacterium	0	0	0	0	1	0	1	0	0	0	1	1	0	1	1	1	1	0	1	0	0	1	1	0	0	1	1	0	1	0	0	0	0	0	0	1	0	1	0	0	1	0	0	0	0	0	0	0	0
Moraxella	0	1	1	0	1	0	0	1	0	1	1	1	1	0	1	0	1	1	0	1	0	1	0	1	0	1	0	0	0	0	0	0	0	1	0	1	1	1	0	0	1	0	0	0	0	0	0	0	0
Lachnospiraceae_[G-3]	0	1	1	0	0	1	0	1	0	1	1	1	0	1	1	0	0	1	1	1	0	1	0	0	0	1	0	0	0	0	0	1	0	1	0	1	0	0	0	0	0	0	0	0	0	0	0	0	0
Mitsuokella	0	0	0	0	1	0	0	0	0	0	0	0	0	0	1	1	1	0	1	0	0	0	0	0	0	0	1	0	0	0	0	0	0	0	1	1	0	0	0	0	1	0	0	0	0	0	0	0	0
Klebsiella	0	0	0	0	0	0	0	0	0	1	0	0	0	0	0	0	1	0	0	0	0	0	1	0	0	0	0	0	0	0	0	0	0	0	0	0	0	0	0	0	0	0	1	1	1	1	0	0	0
Citrobacter	0	0	0	0	0	0	0	0	0	0	0	0	0	0	0	0	0	0	0	0	0	0	0	0	0	0	0	0	0	0	0	0	0	0	0	0	0	0	0	0	0	1	0	0	0	0	0	0	1
Lactobacillus	0	0	0	0	0	0	0	0	1	0	0	0	0	1	0	0	0	0	0	0	0	0	0	0	0	0	0	0	0	0	0	0	0	0	0	0	0	0	0	0	0	0	0	0	0	0	0	0	0
# of genera	31	41	44	32	41	36	36	42	20	43	42	46	33	46	40	37	45	42	47	45	35	47	43	33	31	45	42	38	39	40	36	39	40	40	44	46	43	42	40	37	44	40	36	38	40	38	37	39	39
[truncated: 16 more columns]
