# Supplementary material for: Tongue microbiome in children with autism spectrum disorder
Source: J Oral Microbiol. 2021 Jun 22;13(1):1936434. doi: 10.1080/20002297.2021.1936434 (PMC8221129; doi:10.1080/20002297.2021.1936434)
Supplement: Supplemental Material [file ZJOM_A_1936434_SM6948.zip › Supplementary/Supplementary dataset 4_Relative abundances and detection frequences_species level.xlsx]

## Sheet: Relative abundances
Group	Autism	Autism	Autism	Autism	Autism	Autism	Autism	Autism	Autism	Autism	Autism	Autism	Autism	Autism	Autism	Autism	Control	Control	Control	Control	Control	Control	Control	Control	Control	Control	Control	Control	Control	Control	Control	Control	Control	Control	Control	Control	Control	Control	Control	Control	Control	Control	Control	Control	Control	Control	Control	Control	Control
ID	A1	A2	A3	A4	A5	A6	A7	A8	A9	A10	A11	A12	A13	A14	A15	A16	A17	A18	A19	A20	A21	A22	A23	A24	A25	A26	A27	A28	A29	A30	A31	A32	A33	A34	A35	A36	A37	A38	A39	A40	A41	A42	A43	A44	A45	A46	A47	A48	A49
Haemophilus_parainfluenzae	0.00413552	0.0619774	0.102055	0.0619044	0.104786	0.036046	0.296605	0.10296	0.000530588	0.0740983	0.00975357	0.0169845	0.0460131	0.0156337	0.00769113	0.00866062	0.0257548	0.111145	0.0443246	0.123647	0.000301872	0.0409584	0.00630929	0.248921	0.0104876	0.0481155	0.00257184	0.174237	0.0356263	0.0805231	0.0428584	0.13008	0.0540619	0.131981	0.0133012	0.00679509	0.0693937	0.0230348	0.00750244	0.0844568	0.0138111	0.0926923	0.139213	0.141684	0.139976	0.133828	0.137758	0.142586	0.098427
Rothia_mucilaginosa	0.0757118	0.0515259	0.138381	0.0567851	0.093053	0.165241	0.226666	0.15723	0.000106118	0.136992	0.0370947	0.122269	0.141755	0.0795645	0.128814	0.0573347	0.0963403	0.0697944	0.109586	0.111264	0.0177601	0.0844531	0.119513	0.0228013	0.0926178	0.0626504	0.152431	0.251597	0.114204	0.145118	0.189867	0.141711	0.138872	0.0386251	0.0324371	0.0450976	0.0626978	0.106174	0.0327857	0.00325139	0.0393593	0.00346513	0.00400875	0.00500651	0.00405819	0.00514981	0.00246452	0.00500764	0.151872
Prevotella_melaninogenica	0.0114522	0.0261288	0.064873	0.118532	0.0504182	0.131678	0.0109359	0.0246682	5.31e-05	0.0493171	0.0893904	0.045888	0.151329	0.0670017	0.0998828	0.0698221	0.0998628	0.0488484	0.0693229	0.0273344	0.00145905	0.137877	0.119468	0.00215893	0.230727	0.0836006	0.021465	0.0699895	0.0631285	0.164684	0.0382275	0.0399733	0.0487206	0.0216133	0.0639357	0.085163	0.0714634	0.0354333	0.0273839	0.101745	0.0156202	0.107728	0.0301263	0.0477621	0.0326528	0.0280899	0.0387524	0.10068	0.193266
Neisseria_flavescens|subflava	0.0019087	0.143186	0.12111	0.0934867	0.0357807	0.0723678	0.00120804	0.0621403	0.0586831	0.112047	0.0153567	0.0387366	0.032152	0.0077238	0.00998319	0.00382679	0.010979	0.0864894	0.0429242	0.154926	0.121302	0.0765204	0.00231492	0.101659	0.00108962	0.076684	0.00494584	0.0605827	0.022974	0.0668568	0.0275129	0.0726604	0.0167094	0.114272	0.00387613	0.0113786	0.0103482	0.0885518	0.000225073	0.0871531	0.00697172	0.0967762	0.119534	0.140282	0.118249	0.0962413	0.0955214	0.104212	0.015178
Porphyromonas_sp._oral_taxon_279	0.00397646	0.109323	0.0958464	0.080964	0.0103392	0.0142529	0.00241607	0.109421	0.000159177	0.139527	0.0080415	0.0424613	0.0810231	0.00195422	0.00198645	0.00114132	0.00338518	0.154506	0.0188362	0.213997	0.00256591	0.0179159	0.00562843	0.00731005	0.00476709	0.0147354	0.000791335	0.0321516	0.00506093	0.029004	0.0101698	0.0752674	0.00306759	0.237468	0.00375372	0.00554505	0.0234965	0.0127132	0.0156051	0.113561	0.00260336	0.0845864	0.147595	0.142185	0.159331	0.182517	0.188663	0.106478	0.0183056
Veillonella_parvula_group	0.0329251	0.0759824	0.0330431	0.0836418	0.0443773	0.0576552	0.0432986	0.0568542	0.000106118	0.0504621	0.0535409	0.0521454	0.0427265	0.0601154	0.0700351	0.0558577	0.0535224	0.0435925	0.0403333	0.0411851	0.00498088	0.0698289	0.0576007	0.0362473	0.0656497	0.0495188	0.064296	0.037206	0.0702537	0.0499459	0.0764551	0.0445856	0.0464109	0.0434358	0.0469215	0.0351934	0.0556367	0.0639436	0.0440393	0.0685964	0.0448749	0.0769136	0.0578231	0.0624812	0.0608104	0.0609952	0.061528	0.0729007	0.068531
Leptotrichia_sp._oral_taxon_417	0.000795292	0.00951087	0.00992007	0.00063007	0.0593053	0.0204138	0	0.0166216	0	0.00466181	0.143606	0.0214044	0.0137182	0.0250326	0.0168594	0.119973	0.13678	0.0121348	0.093971	0.00128417	0.00160998	0.0225028	0.00122555	7.58e-05	0.00408608	0.0734763	0.0264603	0.0160758	0.0542718	0.0155344	0.00127122	0.0893048	0.0874806	0.00278882	0.125546	0.205167	0.110543	0.0995028	0.0162803	0.000872324	0.0893968	0.000804406	0.00170068	0.0020026	0.00181058	0.00227394	0.00178465	0.000632544	0.00110385
Fusobacterium_periodonticum	0.00254493	0.11319	0.0647302	0.0420572	0.0163801	0.0121379	0.03338	0.0462822	0	0.122107	0.0355901	0.0550258	0.0427265	0.00576959	0.00473692	0.0134945	0.0123056	0.148323	0.0399832	0.0925518	0.0159489	0.0426852	0.0101675	0.17048	0.00122582	0.0381917	0.000890252	0.027729	0.0152494	0.0182873	0.0177971	0.0227273	0.012126	0.140556	0.0231752	0.00467964	0.0262966	0.0115803	0.0420137	0.108406	0.0304461	0.0964668	0.0790816	0.0506659	0.0859087	0.0860086	0.10113	0.0927205	0.0114065
Prevotella_histicola	0.184667	0.00041806	0.00785041	0.0270143	0.0921817	0.00616092	0.000317904	0.071244	0	0.000408931	0.0203891	0.0280095	0.0187196	0.104411	0.0989151	0.0621685	0.0443733	0.00162313	0.0240879	9.17e-05	0.000804991	0.0188333	0.0178839	0.0122718	0.0495778	0.0042101	0.166428	0.0180414	0.0756476	0.0213352	0.0906202	0.0322193	0.027067	0	0.024644	0.0291355	0.00827855	0.0365662	0.176832	0.00705789	0.206283	0.00940536	0.00449466	0.0096125	0.00168571	0.00140449	0.000764851	0.00690528	0.0389109
Streptococcus_parasanguinis_II	0.076348	0.00742057	0.00542392	0.0551311	0.0174837	0.0707126	0.016531	0.0395865	0.00456306	0.000490717	0.0104799	0.0205602	0.028008	0.0405732	0.0590333	0.027526	0.0513724	0.000772917	0.0186962	0	0.0292815	0.0334574	0.0671781	0.0296568	0.0595206	0.00751804	0.0603393	0.0246402	0.0261037	0.024678	0.0919822	0.0227941	0.0498394	0	0.0263985	0.0076605	0.023253	0.0504122	0.049216	0.00959556	0.0151348	0.0134274	0.0069242	0.00470612	0.00543173	0.0062199	0.00467409	0.00600917	0.0395548
Streptococcus_infantis	0.00270399	0.0395067	0.0171995	0.00291407	0.0206204	0.0127816	0.0274669	0.0327734	0.0102404	0.00875113	0.0131777	0.00759833	0.0617319	0.0158198	0.0125299	0.00537093	0.0112077	0.00803834	0.0114838	0.0116492	0.00895552	0.0134369	0.00426671	0.00196955	0.0051757	0.0225541	4.95e-05	0.0254124	0.0490777	0.0374594	0.00671933	0.0189171	0.00209318	0.0168026	0.00191766	0.00423091	0.00949598	0.0211467	0.00517668	0.071927	0.00948683	0.0632387	0.0770165	0.0845099	0.066367	0.0712279	0.0683267	0.070476	0.022353
Granulicatella_adiacens	0.00461269	0.0226798	0.0173423	0.0160668	0.0142309	0.0310805	0.0217447	0.0229061	0.109513	0.0112865	0.00352789	0.0090882	0.028008	0.00325703	0.0242449	0.0185297	0.0121226	0.0186273	0.015125	0.0135755	0.159137	0.0204522	0.0186555	0.0269677	0.0335059	0.0128308	0.0216133	0.0404352	0.0137178	0.017894	0.0263325	0.0250668	0.0151936	0.0119222	0.0185238	0.00532068	0.0129048	0.0266851	0.0204066	0.00681998	0.00370648	0.00680651	0.0207726	0.0180234	0.0134857	0.0105671	0.00824339	0.00822308	0.022813
Leptotrichia_sp._oral_taxon_215	0.000636233	0.0619774	0.0124179	0.0298496	0.00180065	0.0194943	0.00375127	0.0148596	0	0.0580682	0.00845655	0.0208085	0.0200057	0.00148893	0.00417664	0.00684794	0.0010064	0.0596692	0.0294797	0.0134838	0.0168042	0.00539636	0.0053107	0.0886296	0	0.0167402	0.000494584	0.0044226	0.00792435	0.000491594	0.00236085	0.0126337	0.00588257	0.018197	0.00175446	0.00878233	0.00267835	0.000692303	0.114112	0.0701824	0.0044566	0.0556896	0.0564869	0.0312406	0.046076	0.0362493	0.0456361	0.0372674	0.00515132
Veillonella_atypica	0.116908	0.00020903	0.00435341	0.0271718	0.0412407	0.020046	0.000381485	0.00387642	0	0.000163572	0.0311803	0.041915	0.00743069	0.049879	0.0302042	0.0412219	0.036688	0.000231875	0.0225474	0	0.00166029	0.0274675	0.0309564	0.000946898	0.029556	0.0189455	0.0590039	0.00793261	0.0197776	0.0159276	0.0323254	0.0209225	0.0607384	0	0.0595292	0.025706	0.00961773	0.0263704	0.012229	0.00277558	0.0790716	0.00290824	0.00218659	0.00230299	0.00218518	0.00287587	0.00271947	0.00189763	0.0203293
Leptotrichia_sp._oral_taxon_221	0.000477175	0	0.0274764	0	0.018355	0.00891954	0	0.0224363	0	0	0.000726329	0.00819428	0.0120034	0.00362926	0.0573524	0.0556563	0.033989	0	0.0565787	0.000366905	5.03e-05	0.000431709	0.0243294	0	0.0053119	0.121291	0.00949602	7.02e-05	0.0372911	0.00865205	0	0.00441176	0.0244325	0	0.0415358	0.0393602	0.0372535	0.00490906	0.00442644	0.00229976	0.0217094	0.00259885	0.00461613	0.00230299	0.0068677	0.00595238	0.0045891	0.00295187	0.00174777
Atopobium_parvulum	0.126451	0.00470318	0.00235512	0.0103962	0.0320632	0.0148966	0.000826551	0.00287795	0.000106118	0.00147215	0.0884565	0.0330751	0.00428694	0.0489484	0.0323435	0.0364552	0.0274474	0.0027825	0.0221973	0.000917263	0.00206279	0.0242297	0.068449	0.00018938	0.0324162	0.0226544	0.0268065	0.0046332	0.049677	0.0177957	0.018342	0.00474599	0.0131726	0.00104581	0.0407605	0.0414757	0.0249574	0.0136572	0.0267087	0.00808882	0.0350792	0.00822969	0.00413022	0.00560729	0.00330898	0.0020733	0.00118977	0.0047968	0.00864686
Streptococcus_multispecies_spp40_2	0.0324479	0.00773411	0.00142735	0.015988	0.00505344	0.0253793	0.0076297	0.0115705	0.00907306	0.000490717	0.00684825	0.00749901	0.0204344	0.0271729	0.0346865	0.0114132	0.0142269	0.000386458	0.00658217	9.17e-05	0.00176092	0.0343748	0.00417593	0.00140141	0.0694634	0.021652	0.0439685	0.00673921	0.0141173	0.0062924	0.00708254	0.00648396	0.0123065	6.97e-05	0.0250112	0.00375012	0.0154614	0.0229719	0.024608	0.0199841	0.00595685	0.0306293	0.00801749	0.00750976	0.00774177	0.0101659	0.00798844	0.020505	0.00496734
Streptococcus_salivarius	0.0757118	0.00386706	0.00114188	0.01142	0.0139986	0.00505747	0.00673957	0.00135088	0.00153871	0.000408931	0.00861219	0.0098828	0.0157188	0.0375954	0.00927011	0.00933199	0.0106587	0	0.00441146	0	0.0522238	0.00814851	0.0340429	0.00696917	0.0291474	0.0236568	0.00603393	0.0018954	0.0121862	0.00452266	0.00826296	0.0152406	0.0141109	0.000139441	0.0280713	0.00403859	0.00693937	0.0261187	0.0194313	0.00245837	0.0116489	0.00334138	0.00182216	0.00210273	0.00143597	0.00227394	0.00169967	0.0026356	0.00699108
Actinomyces_odontolyticus	0.0373787	0.0225753	0.0122752	0.0278806	0.0129531	0.0161839	0.0412004	0.028662	0.000371412	0.00408931	0.00280156	0.0221494	0.0214347	0.0156337	0.0202211	0.0222222	0.0095151	0.00309167	0.00427141	0.00807191	0.000603743	0.0204522	0.0179293	0.00143929	0.0269681	0.00400962	0.0351649	0.011232	0.00819072	0.0141579	0.017888	0.0108289	0.0107546	0.00418322	0.00848668	0.00891054	0.02374	0.00365032	0.083202	0.00864393	0.0136787	0.0121898	0.00364431	0.00490638	0.00511956	0.00648743	0.00662871	0.00943545	0.0168338
Prevotella_pallens	0.000159058	0.00114967	0.0181987	0.027408	0.0228857	0.0276782	0.00171668	0.00781158	0	0.000408931	0.0542153	0.0592471	0.00300086	0.0239159	0.00417664	0.0281974	0.0215919	0.00440563	0.0322807	0.000275179	0.00110686	0.0160812	0.0201988	7.58e-05	0.000953419	0.0382919	0.00509422	0.00912601	0.0103882	0.00599744	0.0146191	0.00635027	0.0316143	0	0.0591211	0.0443604	0.0213051	0.0275033	0.00540176	0.00872324	0.020871	0.00810593	0.0085034	0.00480625	0.00586876	0.00454789	0.00390924	0.00985715	0.00505933
Campylobacter_concisus	0.00668045	0.0055393	0.0063517	0.00338663	0.0157993	0.0091954	0.00877416	0.00417009	0	0.000736076	0.0123476	0.00397298	0.00514433	0.00372231	0.00412571	0.0218865	0.023559	0.000618334	0.0244381	0.000275179	0.000553431	0.0200205	0.0290954	0.014052	0.0111686	0.0188452	0.019091	0.0103194	0.0121196	0.0062924	0.0270589	0.00942513	0.0279332	0.00181273	0.0264801	0.00317318	0.0242269	0.0197621	0.00195063	0.00824742	0.0111636	0.00841532	0.0207726	0.0113147	0.0187301	0.0172552	0.0226056	0.00679985	0.0030356
Actinomyces_sp._oral_taxon_180	0	0.00992893	0.00142735	0.00063007	0.00371747	0.000275862	0	0.00428756	0.00217541	0.015703	0.00254215	0.00923719	0.00585882	0.0167504	0.00127337	0.0133602	0.0042086	0.0138352	0.00560185	0.00412768	0.000905615	0.0110086	0.0280514	0.000871146	0	0.013332	0.000840793	0.0002106	0.022974	0.00294956	0.000635612	0.0170455	0.000505251	0.00787841	0.00489616	0.0197442	0.0115656	0.00440556	0.0232576	0.0111816	0.0056921	0.0180682	0.00413022	0.00560729	0.00443279	0.00688871	0.00594884	0.00980444	0.00202373
Actinomyces_graevenitzii	0.00938444	0.003449	0.000428204	0.00063007	0.00389173	0.00229885	6.36e-05	0.00105721	0	0.00106322	0.00907912	0.00253278	0.00628751	0.0094919	0.00738552	0.0175898	0.0053065	0.00548771	0.00280092	9.17e-05	0.000654055	0.00825643	0.00939585	0.000265131	0.0167529	0.00280674	0.0254711	0.0004914	0.00273024	0.00108151	0.000817216	0.00588235	0.0044029	0.00383462	0.00261129	0.00644251	0.0124178	0.00320977	0.0378123	7.93e-05	0.0334466	0.000185632	0	0	0	6.69e-05	0	5.27e-05	0.0037715
Alloprevotella_sp._oral_taxon_308	0.000159058	0.000104515	0.00863546	0.00637946	0.0489661	0.00413793	0.00419634	0.00182074	0	0	0.0116732	0.014849	0.00200057	0.00446678	0.00336169	0.0113461	0.0245197	0.000309167	0.015055	0	5.03e-05	0.0253089	0.00948663	0.000340883	0.00313266	0.00581395	0.00588555	0.0183924	0.0154492	0.0333301	0.00926178	0.00401069	0.0235303	0	0.00746665	0.0124363	0.0116874	0.00427969	0.000150049	0.00848533	0.0266955	0.013118	0.00279398	0.00540703	0.00206031	0.0034778	0.00399422	0.00637816	0.0111305
Leptotrichia_sp._oral_taxon_218	0	0	0.00206966	0	0.00325279	0	0	0.00146834	0.000106118	0.00147215	0.00435798	0.000695272	0	0.0215894	0	0	0.000457457	0	0.0149849	0.00421941	0	0	4.54e-05	0	0.000136203	0	0.0120679	0	0.00672571	0.000884869	0	0	0.067451	0	0.0167693	0.0159941	0.0675676	0.00176223	0.000150049	0	0.0273574	0	0	0	0	0	0	0	0
Prevotella_sp._oral_taxon_313	0.0257675	0.000104515	0.00442478	0.0123651	0.0325279	0.00367816	0	0.00510983	5.31e-05	0.000408931	0.00555123	0.0247318	0.00543012	0.0215894	0.0197626	0.0147029	0.0110704	0.000618334	0.0172257	0	0.000503119	0.0132751	0.00544687	0	0.00381367	0.0200481	0.00850685	0.00891541	0.0140507	0.00609576	0.00544811	0.0259358	0.0218702	0	0.025256	0.0379179	0.051254	0.000881113	0.00630205	0.000634417	0.00494198	0.000680651	0.000364431	0.00010013	0.00068677	0.000869449	0.000424917	0.00147594	0.00211572
Streptococcus_parasanguinis_I	0.0168602	0.00062709	0.00114188	0.00283532	0.00290427	0.00616092	0.00769329	0.00534477	0.00100812	8.18e-05	0.00103761	0.00387366	0.00657331	0.0108878	0.00504253	0.00396106	0.0073193	0.000231875	0.00427141	0	0.137754	0.00420916	0.0128909	0.0222332	0.00326886	0.00801925	0.00568772	0.0032292	0.00246387	0.00393275	0.010079	0.00688503	0.00822837	0	0.00375372	0.00301292	0.00560019	0.00478318	0.00765249	0.00166534	0.00352998	0.00204195	0.00109329	0.00140182	0.00131111	0.00160514	0.000764851	0.000685256	0.00404747
Streptococcus_sp._oral_taxon_061	0.000159058	0.00177676	0.000570939	0.00590691	0.0109201	0.00128736	0.0016531	0.00305415	0.00827718	0.000490717	0.0164462	0.00615813	0.00414404	0.00642099	0.000916824	0.00503525	0.00983532	0.0084248	0.00413136	0.00266006	0.00110686	0.00345367	0.00494757	0.000303007	0.000408608	0.00501203	0.000346209	0.004914	0.00412865	0.0189755	0.00099882	0.00755348	0.00400592	0.000557763	0.00852748	0.00227571	0.000973947	0.000755239	0.00292595	0.0156225	0.00282399	0.0147887	0.0217444	0.0310404	0.0201036	0.0224719	0.015127	0.0180802	0.00358753
Prevotella_salivae	0.0243359	0.00020903	0.0030688	0.00559187	0.00900325	0.00901149	0.000127162	0.00117467	5.31e-05	0.000245359	0.0247471	0.00630711	0.00200057	0.0110739	0.0126827	0.0140316	0.018344	0.000541042	0.00707233	9.17e-05	0.000201248	0.00879607	0.0149335	0.00575714	0.0053119	0.013332	0.00662743	0.0019656	0.00719185	0.00442434	0.0053573	0.00294118	0.0167094	0	0.0323147	0.0108657	0.00900901	0.0239789	0.0139545	0.00340999	0.016635	0.00303199	0.00182216	0.00250325	0.00280951	0.00214018	0.00212459	0.00284645	0.00413945
TM7_[G-1]_sp._oral_taxon_352	0.000795292	0.00386706	0.00406794	0	0.00220725	0.00294253	0	0.00234935	0	0.00556146	0.0277562	0.00913786	0.00214347	0.00790992	0.00106963	0.0222894	0.00937786	0.00448292	0.0106435	0.00183453	0.000754679	0.0110625	0.000226953	0.000151504	0	0.0109262	0.0137	0.000351	0.0250383	0.00491594	0	0.00367647	0.0067848	0.00501987	0.0101595	0.025129	0.00560019	0.00283215	0.00360117	0.0038858	0.0489785	0.00204195	0.00376579	0.00420547	0.00330898	0.0038122	0.00373927	0.00442781	0.000551927
Veillonella_multispecies_spp38_2	0.00890727	0.000313545	0.013203	0.0237064	0.00424024	0.0286897	0.00635809	0.00516857	0	0.000327145	0.00326848	0.0145014	0.0117176	0.00623488	0.0256711	0.0110104	0.0124428	0	0.00469155	0	0.000855303	0.0144623	0.0219237	0.00575714	0.0298284	0.013332	0.00870468	0.0043524	0.0101219	0.0122898	0.0171615	0.000935829	0.010105	0	0.0156269	0.00878233	0.00608717	0.0128391	0.00420137	0.00182395	0.00922208	0.0019182	0.00109329	0.00210273	0.00131111	0.00113697	0.000679867	0.00158136	0.0124184
Streptococcus_sp._oral_taxon_074	0.00127247	0.00041806	0.00385384	0.000315035	0.00999071	0.0225287	0.00394201	0.00364149	5.31e-05	0	0.00352789	0.0103298	0	0.0117253	0.0125299	0.00825781	0.00709058	0	0.00518171	0.000183453	0.100272	0.00226647	0.0177931	0.00984774	0.0053119	0.000400962	0.00776497	0.0034398	0.00566025	0.00963524	0.0128031	0.000868984	0.0107907	0	0.00750745	0.00573736	0.00133918	0.0108251	0.00112537	0.000396511	0.00136787	0.000495019	0.000242954	0.000400521	0.000374602	0.000401284	0.000934818	0.000948817	0.00404747
Solobacterium_moorei	0.00890727	0.00480769	0.00435341	0.00346539	0.00621515	0.00468966	0.000254323	0.00223188	0	0.0041711	0.0164981	0.0150973	0.0137182	0.0116322	0.00219019	0.0104062	0.0115737	0.00641521	0.0110637	0.00330215	0.000150936	0.00798662	0.00735328	0.0020453	0.000953419	0.00511227	0.00281913	0.0023166	0.0177798	0.00973356	0.00272405	0.0019385	0.00295933	0.00383462	0.0142397	0.0296163	0.0120526	0.00925168	0.00772751	0.00602696	0.00864846	0.00470268	0.00522352	0.00781015	0.00536929	0.00367844	0.00416419	0.00558748	0.00469138
Prevotella_sp._oral_taxon_306	0.0198823	0.00020903	0.00606623	7.88e-05	0.000871283	0.00514943	0	0.000528603	0	0	0.00959793	0.0132598	0.000285796	0.0301508	0.011715	0.0129574	0.0110247	0	0.0170856	0	0	0.00350764	0.0305933	0	0	0.00661588	0.00959494	0.0113724	0.0257042	0.00265461	0.010533	0.00394385	0.0111516	0	0.01069	0.0160582	0.00693937	0.0342375	0.00345112	0.000158604	0.00260336	0.000185632	0	0	0	0	0	5.27e-05	0.00505933
Oribacterium_sinus	0.00540798	0.00397157	0.00371111	0.00905726	0.00621515	0.00671264	0.000317904	0.0046987	0	0.00204465	0.00970169	0.00486691	0.007002	0.00446678	0.0024958	0.00973481	0.00873742	0.00193229	0.00721238	0.00376078	0.00176092	0.011872	0.0122555	0.00018938	0.00367747	0.00431035	0.0104852	0.00709021	0.00459479	0.00353947	0.0222464	0.0026738	0.00768703	0.00669316	0.013342	0.00253213	0.00547845	0.00981811	0.00847776	0.00340999	0.00264749	0.00346513	0.00753158	0.00390508	0.00636823	0.00434724	0.0045891	0.00326815	0.0122344
Mogibacterium_diversum	0.000477175	0.00313545	0.00214102	0.0101599	0.00981645	0.00560919	0.000890132	0.00140961	0	0.0023718	0.010013	0.0110747	0.00328665	0.00632794	0.00376916	0.00778785	0.00558097	0.00216417	0.00994328	0.00293524	0.000352184	0.00566618	0.00789796	7.58e-05	0.00572051	0.00671612	0.00494584	0.000772201	0.00819072	0.00334284	0.00653773	0.00180481	0.00328413	0.00118525	0.00656902	0.0153851	0.00864378	0.00346151	0.0351864	0.00555115	0.00701584	0.00959099	0.00255102	0.00370482	0.00337142	0.00367844	0.00263449	0.00448052	0.00597921
Actinomyces_sp._oral_taxon_172	0.00206776	0.000731605	0	0.000472553	0.000929368	0.00606897	0.000635809	0.00311289	5.31e-05	8.18e-05	0.0420233	0.00139054	0.000428694	0.0141448	0.0138542	0.023095	0.010796	0	0.00693229	0	0.000402495	0.000161891	0.00930507	0.000719642	0	0.000801925	0.00603393	0.001404	0.00406206	0.000688231	0.00381367	0.00975936	0.00404201	0.00299798	0.0031825	0.00471169	0.000243487	0.00352445	0.00457649	0.000872324	0.00754534	0.000866283	0.000364431	0.000300391	0.000437036	0.000133761	0.000339934	0.000316272	0.00202373
Prevotella_nanceiensis	0	0.010347	0.00606623	0.00685201	0.00255576	0.00487356	0.0558876	0.00152708	0	0.00155394	0.000466926	0.00451927	0.00585882	0.000279174	0.000152804	0.000268546	0.000914913	0.00378729	0.00161053	0.00999816	0.000100624	0.00928174	0.000907812	3.79e-05	0	0.000601443	4.95e-05	0.0044928	0.00119864	0.02222	0.00971579	0.00354278	0.000469162	0.00313742	0.00448815	0.00125004	0.00182615	0.00855938	0	0.00523394	0.000132374	0.00705402	0.0178571	0.0231301	0.0146719	0.00889513	0.00756352	0.00727426	0.00837089
Streptococcus_sp._oral_taxon_431	0.00127247	0.0121237	0.00185555	0.00189021	0.00394981	0.00248276	0.020473	0.00240808	0.00265294	0.00498896	0.00197147	0.00337704	0.00442984	0.00977108	0.0013243	0.0120846	0.00439158	0.00633792	0.00735243	0.00550358	0.00246528	0.00345367	0.00204258	0.00825695	0.0049033	0.0037089	0.00108808	0.00617761	0.00472797	0.00462098	0.00154363	0.00334225	0.00905843	0.0092031	0.00412094	0.00278855	0.00401753	0.00459437	0.00472654	0.00420301	0.00119137	0.00290824	0.0109329	0.0147191	0.00892801	0.0139112	0.010368	0.00532392	0.00496734
Neisseria_flava	0	0.00114967	0.000356837	7.88e-05	0.00127788	0.00294253	0	0.000293669	0.0367698	0.000327145	0.00415045	0.000496623	0.000285796	0.000558347	5.09e-05	0	0.000274474	0.000154583	0.000350116	0.0017428	0.000855303	0.0005936	0.000317734	0.0844633	0.00217924	0.000701684	0.0017805	7.02e-05	0	0.000294956	0.0050849	0.00113636	3.61e-05	0.000488043	0	0.000320523	0.00121743	0	0	0.00840603	0.000132374	0.00352701	0.00340136	0.0134174	0.00780421	0.0241439	0.0150421	0.00274103	0.000919879
Streptococcus_australis	0.00095435	0.00825669	0.00456751	0.000315035	0.000232342	0.00174713	0.0112538	0.013685	0.30286	0.0232273	0.000674449	0.00144021	0.00600172	0.00158198	0.000611216	0.000134273	0.000228728	0.0102025	0.000350116	0.00623739	0.0232944	0.00129513	0.000998593	0.00333308	0	0.000902165	0	0.0013338	0.00106546	0.00275292	0.000181604	0.00748663	0.000180447	0.00662344	0.000979232	0.0108978	0.00133918	0.00220278	0.00480156	0.0130056	0.000352998	0.0103335	0.00801749	0.00811054	0.00836611	0.00849385	0.00645874	0.0125982	0.000183976
Prevotella_sp._oral_taxon_314	0.0019087	0.000313545	0.00492435	0.00850595	0.0169029	0.00597701	0.00171668	0.00270175	0	8.18e-05	0.00840467	0.00973381	0.0071449	0.016099	0.0196608	0.0128231	0.00965233	0.000541042	0.00665219	0.000366905	0	0.00696131	0.0127094	0.00018938	0.0162081	0.0100241	0.00633068	0.00709021	0.0118532	0.00855373	0.00308726	0.00601604	0.00664044	0.000139441	0.00958831	0.00682714	0.00401753	0.00169929	0.00292595	0.00237906	0.00127962	0.00253697	0.00085034	0.00130169	0.000499469	0.000668807	0.000339934	0.00242475	0.0053353
Actinomyces_lingnae_[NVP]	0.00699857	0.0041806	0.0032829	0.0140191	0.00888708	0.00993103	0.0257503	0.00646071	0	0.00114501	0.00399481	0.00516488	0.00228637	0.0204727	0.0169103	0.00302115	0.00292772	0.00100479	0.00315104	0.00165107	0.00286778	0.0102531	0.00680859	0.00318158	0.0151185	0.00250601	0.00801227	0.0023166	0.00399547	0.00442434	0.00799056	0.0013369	0.00346458	0.00125497	0.00828267	0.0034296	0.0045045	0.00591604	0.00300097	0.00206186	0.00745709	0.00185632	0.00121477	0.000901172	0.000998939	0.000668807	0.000679867	0.00195035	0.0123264
Streptococcus_sp._oral_taxon_066	0.000795292	0.000940635	0.00135598	0.000866346	0.000755112	0.00257471	0.000127162	0.0054035	0.0190481	0.00122679	0.000363165	0.00064561	0.00857388	0.000186116	0.000305608	0.00375965	0.000365965	0.00162313	0.00231076	9.17e-05	0.0118233	0.000863418	0.000317734	0.00935535	0.0167529	0.000701684	0.00563826	0.00723061	0.00472797	0.00147478	0.00408608	0.00441176	0.00111877	0.00313742	0.00191766	6.41e-05	0.00206964	0.000944049	0.000600195	0.00475813	0.000529497	0.00501207	0.00255102	0.00340443	0.00362115	0.0038122	0.0025495	0.00416425	0.0132463
Peptostreptococcus_stomatis	0	0.00229933	0.0030688	0.00574939	0.000697026	0.00321839	0.000953713	0.000528603	0	0.00171751	0.000466926	0.00655542	0.00400114	0.00260562	0	0.0012756	0.00155535	0.00285979	0.000630208	0.00311869	5.03e-05	0.000971345	0.000136172	0.005189	0	0.00180433	0	0.000631801	6.66e-05	0.00137646	9.08e-05	0.00026738	0.000144357	0.000906365	0.00240728	0.00083336	0.00073046	0.000818176	0.00112537	0.00896114	0.000308873	0.00717777	0.0129981	0.00921198	0.016982	0.0147138	0.0122376	0.0123346	0.000643915
Streptococcus_mitis	0.00620328	0.00188127	0.00157008	0.00574939	0.00203299	0.00533333	0.0104273	0.00223188	5.31e-05	0.00826041	0.00176394	0.00387366	0.00142898	0.0122836	0.00147711	0.000738503	0.00393413	0.00255063	0.00679224	0.0021097	0.00709398	0.00420916	0.00517453	0.0073858	0.00667393	0.00300722	0.00524259	0.0026676	0.00466138	0.00530921	0.00481249	0.00180481	0.00324804	0.00111553	0.0060794	0.00397449	0.00292184	0.0107622	0.000375122	0.000555115	0.0044566	0.000556896	0.000485909	0.00150195	0.000437036	0.000802568	0.000424917	0.000948817	0.0053353
Megasphaera_micronuciformis	0.00731668	0	0.000713674	0.000551311	0.0101069	0.00101149	0.000190743	0.000234935	0	8.18e-05	0.0238132	0.00511522	0.000428694	0.00753769	0.00697805	0.00745217	0.00462031	7.73e-05	0.00532176	0.000183453	5.03e-05	0.00167287	0.00708093	0.00018938	0.00163443	0.00210505	0.00919927	0.000631801	0.00512752	0.00294956	0.00789975	0.00140374	0.00660435	0	0.0140357	0.0189109	0.00961773	0.0018881	0.00240078	0.000237906	0.015929	0.000247509	0	0	6.24e-05	0	0	0.000158136	0.00174777
Stomatobaculum_sp._oral_taxon_097	0	0.00407609	0.00221239	0.00181145	5.81e-05	0.000183908	0.000953713	0.00323035	0	0.00261716	5.19e-05	0.00690306	0.00528723	0.000186116	5.09e-05	0.000335683	0.000137237	0.001855	0.00224074	0.0021097	0.0012578	0.00194269	0.00349507	7.58e-05	0	0.00160385	0	0.000772201	0.000865686	0.000688231	0.000908018	0.00254011	0.000866145	0.00125497	0	0.00269239	0.00340881	0.00037762	0.0150799	0.0131642	0.000220624	0.0118186	0.00777454	0.00450586	0.0057439	0.00341092	0.00654372	0.00969901	9.2e-05
Campylobacter_sp._oral_taxon_044	0.000159058	0.000104515	0.000642307	0	0	0.000183908	0	0	0	0.000163572	5.19e-05	0.000148987	0	0.000186116	0.000152804	6.71e-05	0	0	0.000700231	0.000183453	0	0.000215855	4.54e-05	0	0	0.00240577	0.000197834	0.0001404	6.66e-05	9.83e-05	0	0	0	0.000766925	0.000326411	0.000192314	0.000121743	0.000440556	0	0.016019	0.000132374	0.00686839	0.00777454	0.0155202	0.0105513	0.0175227	0.0190363	0.0101734	0
Gemella_sanguinis	0.000159058	0.010347	0.00506708	0.0133102	0.00162639	0.00386207	0.00152594	0.00581464	0	0.00834219	0.000830091	0.00625745	0.00928837	0.00158198	0.00137524	0.0032897	0.00228728	0.00950688	0.00665219	0.00458631	0.00241497	0.00323782	0.0038582	0.00178017	0.00108962	0.00210505	0.000593501	0.0048438	0.00126523	0.00294956	0.00626532	0.00561497	0.000757877	0.0110855	0.00204007	0.000769255	0.00413927	0.00553842	0.00420137	0.000951626	0.00154437	0.000742528	0.00109329	0.00110143	0.00187301	0.00193954	0.0010198	0.0017395	0.0100267
Streptococcus_dentisani	0.00397646	0.00229933	0.00171282	0	0.0027881	0.00147126	0.00317904	0.000646071	0.000265294	0.00343502	0.00124514	0.00307906	0.00157188	0.00493207	0.00106963	0.00107419	0.00150961	0.00270521	0.00854282	0.00165107	0.0151942	0.00307593	0.00313195	0.00121203	0.00245165	0.00250601	0.000593501	0.0037206	0.000799094	0.00373611	0.00254245	0.00040107	0.00173229	0.00104581	0.00150965	0.000993622	0.00267835	0.00534961	0.000450146	0.000317209	0.00595685	0.000618774	0.000485909	0.000400521	0.00068677	0.000668807	0.000339934	0.00026356	0.00515132
Lachnoanaerobaculum_orale	0.00254493	0.00062709	0.000856409	0.00212649	0.00917751	0.00101149	6.36e-05	0.000998473	0	0.000408931	0.00726329	0.00471792	0.000857388	0.00158198	0.00315795	0.00456529	0.00150961	0.000386458	0.00161053	0.000642084	0.000150936	0.0005936	0.00617312	0.00018938	0.00217924	0.00190457	0.00801227	0.000561601	0.00233069	0.000884869	0.00317806	0.000802139	0.00166011	0.0068326	0.00734424	0.00512837	0.00608717	0.00213985	0.00727737	0	0.0103693	0.000123755	0.000242954	0.000400521	0.000312168	0.000200642	8.5e-05	0.000105424	0.00579524
Streptococcus_sp._oral_taxon_423	0.000318117	0.00219482	0.00770768	0.00196897	0.000290428	0.000551724	0.00292472	0.00287795	0.000106118	0.00588861	0.000155642	0.000695272	0.000142898	0.00120975	0.000509347	0.000537093	0.000777676	0.00115938	0.000770254	0.0017428	0.0689777	0.00183476	0.000817031	0.00143929	0.000544811	0.000601443	0.000247292	0.000561601	0.000599321	0.00108151	0.000817216	0.00100267	0.00057743	0.000627484	0.00114244	0.00131415	0.000973947	0.00037762	7.5e-05	0.000872324	0.000882496	0.000680651	0.00133625	0.000901172	0.000624337	0.000668807	0.00118977	0.000685256	0.00791096
Catonella_morbi	0.000318117	0.00282191	0.00114188	0.00126014	0.00127788	0.00266667	0.00076297	0.00123341	0	0.00253537	0.00155642	0.00139054	0.00328665	0.00223339	0.000254673	0.000469956	0.00274474	0.00108208	0.00350116	0.00220143	0	0.00426313	0.00485679	7.58e-05	0.000817216	0.00260626	0.000840793	0.000702001	0.00219751	0.000983187	0.00335967	0.00240642	0.00212927	0.00320714	0.00187686	0.000544889	0.0028001	0.0025804	0.00165054	0.00507534	0.000705997	0.00426954	0.00801749	0.00510664	0.0064931	0.00635366	0.00747854	0.00337357	0.00193174
Peptostreptococcaceae_[XI][G-1]_[Eubacterium]_sulci	0	0.00167224	0.00620896	0.00165393	0.00156831	0.00257471	0	0.00164454	0	0.00155394	0.00736706	0.00650576	0.00414404	0.00390843	0.000509347	0.00449815	0.0063129	0.00386458	0.00371122	0.00119244	0.000352184	0.00210458	0.00118016	3.79e-05	0.000272405	0.00531275	0.000148375	0.000982801	0.00186455	0.00235965	0.00245165	0.00167112	0.000324804	0.00285854	0.00795626	0.00621815	0.00413927	0.00138461	0.00465151	0.00317209	0.00172087	0.00290824	0.00510204	0.0043056	0.00605607	0.00448101	0.00271947	0.00300459	0.000275964
Streptococcus_sp._oral_taxon_057	0.000477175	0.00125418	0.000356837	0.000157518	0.00830623	0.00570115	0.000127162	0.000998473	5.31e-05	0.00727897	0.00264591	0.000248311	0.00157188	0.00204727	0.0431416	0.00906344	0.00132662	0.00131396	0.00133044	0	0.00810022	0.00518051	4.54e-05	0.0114764	0.00653773	0.00100241	0.00064296	0.0002106	0.00319638	0.000294956	0.000363207	0.00207219	0.000360894	0	0.000122404	0.00298087	0.000121743	0.00151048	0.00285093	0.00103093	0.00220624	0.00198007	0.00182216	0.00130169	0.00137354	0.00147138	0.0010198	0.00152865	0
Prevotella_shahii	0	0.00595736	0.00228376	0	0	0.000827586	6.36e-05	0.000881006	0	0.00318966	0	0.00114223	0.000428694	9.31e-05	0	0	0	0.00123667	0.000140046	0.00201798	0	0	0	0	0	0.00180433	0	0.0001404	0	0	0	6.68e-05	0	0.00557763	0	9.62e-05	0.000973947	0	0	0.0107058	8.82e-05	0.00841532	0.00716715	0.00720937	0.0101143	0.010099	0.00892326	0.00690528	0
Staphylococcus_aureus	0.00111341	0	0	0	0	0	0	0.000176201	5.31e-05	0.000245359	0	0.000148987	0	0.00120975	0	0.000134273	0.000182983	0.000154583	7e-05	9.17e-05	0.0856309	0.000107927	9.08e-05	0.00151504	0	0.000200481	0.000346209	0.0002106	0.000332956	0	0.00099882	0	0.000144357	0	0	3.21e-05	0.000121743	0	0	0	4.41e-05	0	0	0	0	0	0	0	0.000183976
Streptococcus_vestibularis	0	0	0	0	0.000174257	9.2e-05	0.000190743	0	0	0	0	0.000695272	0	0	0	0.00060423	0	0	0.000560185	0	0.000150936	0.00145702	0.0226499	7.58e-05	0.000272405	0.00290698	9.89e-05	0	0.000466138	0.00127814	0.0321438	0	7.22e-05	0	0.000775225	3.21e-05	0.00170441	0.00616779	7.5e-05	0	4.41e-05	0.000247509	0.000242954	0.00010013	0.000187301	0.000200642	0.000424917	0.000210848	0
Streptococcus_sp._oral_taxon_064	0.00095435	0.00062709	0.000999144	0.00338663	0.000697026	0.000275862	0.00146236	0.00323035	0.000265294	0.00188108	0.00202335	0.00228447	0.000285796	0.00325703	0.000305608	0.000134273	0.000137237	0.000772917	0.00112037	0.00513667	0.0175086	0.00388538	0.00394898	0.0012499	0.00149823	0.00340818	0.00237401	0.0012636	0.00139842	0.00255629	0.00245165	0.00120321	0.000469162	0.0027191	0.000897629	0.00157056	0.000608717	0.00358739	0.000150049	0.000158604	0.00233861	0.000123755	0.000121477	0.000300391	0.000124867	0.000200642	8.5e-05	0.000368984	0.00257566
Prevotella_histicola_nov_97.769%	0.00429458	0.000104515	0.000856409	0.00338663	0.00162639	0.000367816	0.000127162	0.00364149	0	8.18e-05	0.000726329	0.000546285	0.00328665	0.00539736	0.00799674	0.00355824	0.00590119	0.000154583	0.00294097	0	0	0.00199665	0.00222414	0.000795394	0.00735494	0	0.0026213	0.001404	0.00586002	0.0031462	0.00099882	0.00233957	0.00108268	0	0.000897629	0.00266034	0	0.00138461	0.00885288	0.00150674	0.00317698	0.0013613	0	0.000600781	0.000187301	0.000200642	0.000169967	0.000737968	0.00331156
Stomatobaculum_longum	0.00095435	0	0	0.000393794	0.00267193	0.00137931	0	0.000234935	0	0	0.00378729	0.00124156	0	0.00186116	0.00504253	0.00765358	0.000365965	0	0.000630208	0	5.03e-05	0.0005936	0.000181562	3.79e-05	0.000953419	0.00110265	0.0020278	0.0001404	0.0022641	0.000294956	0.00354127	0.000334225	0.0027067	0	0.00587539	0.00705151	0.0163136	0.00169929	0.00465151	0	0.00454485	0	0	0	0	0	0	0	0.00101187
Alloprevotella_sp._oral_taxon_473	0	0.00564381	0.000785041	0.00259904	0.000348513	0.0011954	0.00686673	0.000117467	0	0.00572503	0.000207523	0.00158919	0.000428694	0.00158198	0.000254673	6.71e-05	4.57e-05	0.00548771	0.000280092	0.00238488	0	0.00156495	0.000408515	0	0.00694634	0.000902165	0.00331372	0.000561601	0.00179796	0.00255629	0.000635612	0.000601604	0.00119095	0.00181273	0.00150965	0.000544889	0.000608717	0.000314683	0	0.00166534	0.00101487	0.00148506	0.000364431	0.000400521	0.000187301	0.000401284	0.000594884	0.00200306	0.000919879
Oribacterium_asaccharolyticum	0.0019087	0.000731605	0.00292606	0.00354414	0.000929368	0.00266667	0.000127162	0.00123341	0	0.00171751	0.00300908	0.00258244	0.00400114	0.00372231	0.00076402	0.0012756	0.00411711	0.00208688	0.00112037	0.00110071	0.00025156	0.0017808	0.00267804	7.58e-05	0.000136203	0.0037089	0.000593501	0.0018252	0.00159819	0.000589912	0.00372287	0.000668449	0.00122704	0.00250994	0.00150965	0.00294881	0.00608717	0.00320977	0.00210068	0.000872324	0.000485373	0.00105192	0.00194363	0.00150195	0.00106137	0.00120385	0.0010198	0.00110695	0
Capnocytophaga_gingivalis	0.000636233	0.00167224	0.000642307	0	5.81e-05	0.00110345	6.36e-05	5.87e-05	0.000636706	0.00269894	0	0.000248311	0.000142898	9.31e-05	5.09e-05	6.71e-05	9.15e-05	0.00448292	0.000490162	0.00302697	0.000100624	0.000377745	0.000453906	0	0	0.00140337	0.000247292	0	6.66e-05	0.000196637	0.000181604	0.00040107	3.61e-05	0.0034163	8.16e-05	0.000128209	0	0.000251746	0.000375122	0.00396511	8.82e-05	0.00284636	0.00522352	0.00290377	0.00511956	0.00234082	0.00297442	0.00253018	0.000367951
Gemella_haemolysans	0.000636233	0.00083612	0.000356837	0.00102386	0.000697026	0.000367816	0.00197101	0.000293669	0.000265294	0.00302609	0.000570687	0.00297974	0.000857388	0.00251256	0.000203739	6.71e-05	0.000548948	0.000618334	0.00133044	0.000917263	0.000804991	0.000917382	0.00127094	3.79e-05	0.00136203	0.00150361	0.00093971	0.0004212	0.000332956	0.00127814	0.000454009	0.000334225	0.00158793	0.000697204	0.00163205	0.00246803	0.00073046	0.00679716	0	0.000158604	0.00176499	0.000123755	0.000485909	0.00010013	0.000499469	0.000401284	0.000424917	0	0.00404747
Granulicatella_adiacens_nov_96.000%	0.000318117	0.00188127	0.00121325	0.00102386	0.000813197	0.00285058	0.00127162	0.00229061	0.000159177	0.000899648	0	0.000496623	0.00442984	0	0.00183365	0.000469956	0.000823422	0.00108208	0.000560185	0.000366905	0.00643993	0.00113324	0.00077164	0.0012499	0.00299646	0.000601443	0.00064296	0.0019656	0.000466138	0.00235965	0.000544811	0.00120321	0.000938323	0.000976086	0.000571219	0.000128209	0.00036523	0.000881113	0.00195063	0.000951626	4.41e-05	0.000990038	0.0015792	0.00220286	0.00112381	0.00153826	0.000594884	0.000896105	0.000643915
Streptococcus_sp._oral_taxon_058	0.000159058	0.00282191	0.00107051	0	0.000755112	0	0.000381485	0.000646071	0.132223	0.0071154	0.000259403	0.00422129	0.000428694	0.00120975	0.000458412	0	0	0.0108208	0.000980324	0.00073381	0.00140873	0.0011872	0.000136172	0.00340883	0.000272405	0.00330794	0.000247292	7.02e-05	0.00139842	0.000294956	0.000817216	0.00748663	7.22e-05	0.00934254	0	0.00166672	0.000121743	0.00056643	0	0.000237906	0.000352998	0.000371264	0.000485909	0.00010013	0.000249735	0.000401284	0.000679867	0.000105424	0.000183976
Prevotella_aurantiaca	0.000159058	0.00731605	0.00513845	0	0	0	0	0.000176201	0	0.0023718	0	0	0.00171478	0.000186116	0	0	0	0.013526	0	0.01275	0.000100624	0	9.08e-05	0	0	0	0	0	0	0	0	6.68e-05	0	0.0197309	0	0	0	0	0	0	0	0	0	0	0	0	0	0	0
SR1_[G-1]_sp._oral_taxon_875	0.000159058	0.00062709	0.0256923	0	0.000871283	0	0.000127162	0.00458123	0	0.00351681	5.19e-05	0.000297974	0	9.31e-05	0	0	4.57e-05	0.0151492	0.000560185	0.0121996	0	0.000755491	0.000363125	0	0	0.000601443	0	0	0.000133182	0.00137646	0	0	0.000144357	0.00704176	0	0.00205135	0.000121743	6.29e-05	0.000225073	0	0.000397123	0	0	0	0	0	0	0	0.00248367
Lachnoanaerobaculum_umeaense	0	0.00658445	0.00520982	0.00063007	0.000755112	0.00349425	0.000127162	0.00187948	0	0.00106322	0.00171206	0.00218514	0.00342955	0.000279174	0.000560281	0.00187982	0.000274474	0.00115938	0.000560185	0.00376078	0.000352184	0.000809454	0.00113477	0.000568139	0.000272405	0.00180433	0.00123646	0.000351	0.00126523	0.00108151	0.00108962	0.000868984	0.000144357	0.00209161	0.000979232	0.00131415	0.00158266	0.000440556	0.00142546	0.00229976	0.000308873	0.00173257	0.00145773	0.00110143	0.00143597	0.00107009	0.00135973	0.00152865	0.000367951
Leptotrichia_wadei	0.000159058	0	7.14e-05	0.002284	0.000348513	0.000275862	0.000381485	0.000117467	0	0	0.00140078	0.00322805	0	0.00102364	0.00101869	0.000671366	0.00205855	7.73e-05	0.00154051	0	0	0.000377745	0	0	0.00231545	0.000100241	0.00573718	0.0015444	0.000332956	9.83e-05	0.000817216	0	0.000830055	0	0.000775225	0.00256419	0.00036523	0.00239159	0.000525171	0	0.000441248	0	0.000121477	0	0.000124867	6.69e-05	0	0	0.000735903
Treponema_sp._oral_taxon_234_nov_87.026%	0	0.000313545	0	0	0	0	0	0	0	0	0	0	0	0	0	0	0	0.000154583	0	0.000275179	0	0	0	0	0	0	0	0	0	0	0	0	0	0	4.08e-05	0	0	0	0	0.00222046	0	0.00321762	0.00498056	0.000901172	0.00817881	0.00568486	0.00671369	0.00168679	0
Prevotella_sp._oral_taxon_309	0	0	7.14e-05	0.000472553	0.000755112	0.00101149	0	0	0	0	0.000466926	0.000397298	0	0.000186116	0.000560281	0.00255119	0	0	0.00161053	0	5.03e-05	0	0.000226953	0	0	0.000701684	4.95e-05	0	0.000332956	9.83e-05	0	0.000467914	0.00469162	0.000139441	0.00240728	0.0013462	0.00413927	0.00056643	0.000525171	0	0.00092662	0	0	0	0	0	0	0	0
Capnocytophaga_leadbetteri	0.000159058	0.00041806	0.000356837	0.000157518	0.000174257	0.000275862	0.00146236	0.00135088	0.000212235	0.0112865	0.000207523	0.0018375	0.000142898	0.000186116	0.000254673	0	0.000548948	0.00595146	0.000210069	0.00623739	0.000150936	0.000863418	0.000499296	3.79e-05	0.000408608	0	0.000445126	0.000561601	0	0.000884869	0.000272405	0.000935829	0.000288715	0.00997002	0.000163205	0.00163467	0.000852204	0.00056643	0.000300098	0	0.000485373	0	0.000242954	0.00010013	0.000374602	0.000267523	0.000424917	0.000105424	0.00174777
Fusobacterium_nucleatum_subsp._polymorphum	0.000159058	0.00323997	0.00192692	0.000708829	0.000406599	0.000367816	0.0026704	0.000293669	0	0.0023718	0.00202335	0.00243345	0.000285796	0.000186116	0.000203739	0.000671366	0.00155535	0.00108208	0.000700231	0.00247661	5.03e-05	0.000647564	0.00199719	0.00162866	0.000953419	0.000501203	0.000741876	0.000702001	0.000332956	0.000393275	0.00236085	0.000668449	0.000288715	0.000906365	0.000856828	0.00131415	0.000486973	0.00125873	0.003076	0.000317209	0.000838371	0.000371264	0.000121477	0.00020026	0.000374602	0.000601926	0.00025495	0.000632544	0.0022997
Alloprevotella_sp._oral_taxon_914	0.000318117	0.00397157	0.0243363	0	0	0	0.000190743	0.000998473	0	0.00392574	0.000674449	0.00114223	0.00385825	0.000279174	0	0.00174555	0.000457457	0.013526	7e-05	0.00532013	5.03e-05	5.4e-05	0.000680859	7.58e-05	0	0.000701684	0	0.000772201	0.000732503	0.00176974	9.08e-05	0.000802139	0	0.0092031	0.000285609	3.21e-05	0.00036523	0	0	7.93e-05	0.000264749	0	0.000121477	0	0	0	0	0	0.000735903
Porphyromonas_sp._oral_taxon_930	0	0.00020903	0.00171282	0.00252028	0.000871283	9.2e-05	0	0.00135088	0	0.00065429	0.000259403	0.00362535	0.000142898	9.31e-05	0.000356543	0.000268546	0.000274474	0.000772917	0.000420139	0.0017428	0	5.4e-05	0.000408515	0	0.00762735	0.000400962	0.00286859	0.0001404	0.00053273	0.00206469	0.00217924	0.000935829	0.000469162	0.00139441	0.000163205	3.21e-05	0.00036523	0.00056643	0	0	0.000970745	0	0	0	0	0	0	0	0.00956674
Leptotrichia_shahii	0.00127247	0.00783863	0.000570939	0.00126014	0.000348513	0.00045977	6.36e-05	5.87e-05	0	8.18e-05	0.0013489	0.00312873	0.00157188	0.000651405	0.000713085	0.000872776	0.00480329	0.000386458	0.000490162	9.17e-05	5.03e-05	0.00167287	0.00149789	0	0.00681013	0	0.00128592	0	0.000332956	0.000294956	0.00163443	0.00233957	0.000685698	0.000278882	0.000326411	0.0014103	0.000243487	0.00339858	0.000150049	0	0.000794246	0	0	0	0	0	0	0	0.00248367
Lachnospiraceae_[G-2]_sp._oral_taxon_096	0	0.00041806	0.000785041	0	0.00429833	0.000275862	0	0.000117467	0	0	0.00155642	0.00114223	0	0.0017681	0.000509347	0.00772071	0.00105215	0	0.000840277	0.000183453	0	5.4e-05	4.54e-05	0	0	0.00210505	0.000296751	0.0001404	0.00213092	9.83e-05	0	0.000601604	0.000324804	0	0.0031825	0.00368602	0.00353056	0.00144754	0.00600195	0.000555115	0.000838371	0.000556896	0.000607386	0.000600781	0.000374602	0.00107009	0.000424917	0.000210848	0
Actinomyces_sp._oral_taxon_180_nov_97.942%	0	0	0	0	0	0	0	0	0	0	0	0	0	0	0	0	0	0	0	0	0	0	0	0	0	0	0	0	0	0	0	0	0	0	0	0	0	0	7.5e-05	0	0	0	0	0	0	0	0	0	0
TM7_[G-6]_sp._oral_taxon_870	0.00111341	0.00313545	0.000999144	0	0.00110363	0.00110345	6.36e-05	0.000587337	5.31e-05	0.00188108	5.19e-05	0.00278109	0.00185767	9.31e-05	0	0.00563948	0.00219579	0	0.000980324	0.000825537	0.000100624	0.000377745	4.54e-05	0	0	0.000400962	0.000197834	0.001053	0.00133182	0.00127814	0	0.00013369	0.000396983	0.000209161	0.00350892	0.000288471	0.00109569	0.0127132	0	0.000396511	0	0.000123755	0.000364431	0.00020026	0.000249735	0.000200642	0.00025495	0.000316272	0.00110385
Capnocytophaga_sputigena	0.000795292	0.00543478	0.000927776	7.88e-05	0.000116171	0	0.00158952	0.000881006	0.000318353	0.000327145	0.000207523	0.000546285	0.000428694	0	0.000407477	0.000134273	0.000182983	0.00440563	0	0.00376078	0.000100624	0.000701527	0.000408515	0.000568139	0.000136203	0.00120289	0.00128592	0.0002106	0.000133182	0	0.000544811	0.00113636	0.000288715	0.00829673	0.000652821	0.000288471	0.00146092	0.00056643	0.000150049	0.000237906	8.82e-05	0.000123755	0.000242954	0.000700911	0.000187301	0.000200642	0.00025495	0.000158136	0.00321958
Streptococcus_multispecies_sppn1_2_nov_97.992%	0	0	0.00028547	0	0.000580855	0.00248276	0	0.000176201	0	0	0.000726329	0.000744934	0	0.000744463	0.00519533	0.00040282	0.000411711	0	0.000140046	0	0.0121252	0.00188873	0	0.000984774	0	0.000300722	0.00197834	0.0044226	0.000133182	9.83e-05	0	0.00026738	0.00173229	0	0.00252968	0.00192314	0	0.000944049	0.00202566	0	0	0	0	0	0	0	0	0	0
Streptococcus_sp._oral_taxon_070	0	0.00104515	0	0.000157518	5.81e-05	0	0	0	0.000159177	0.000981435	5.19e-05	0	0.0135753	9.31e-05	0.000101869	0.000134273	0.000137237	0	0	0.00412768	0.0245522	0.000161891	4.54e-05	0.000378759	0	0	0	7.02e-05	0	0	0	0.000200535	3.61e-05	6.97e-05	0	0.000128209	0.000486973	0.000125873	7.5e-05	0	0	0	0	0	6.24e-05	0	0	0	9.2e-05
Streptococcus_multispecies_spp24_2	0	0.00104515	0.00135598	0	0.00151022	0.000827586	0.000635809	0.00146834	0.000424471	0	0.00129702	4.97e-05	0.000571592	0.000651405	0.000611216	0.00147701	0.000503202	0.000231875	0.000210069	0	0.0067418	5.4e-05	4.54e-05	0.00121203	0	0	0.000148375	0.0021762	0.00053273	9.83e-05	0.000635612	0	3.61e-05	0.000209161	0	0	0.000243487	0.000692303	7.5e-05	0.00126883	4.41e-05	0.00160881	0.000971817	0.00140182	0.00237248	0.00280899	0.0020396	0.00184492	9.2e-05
Granulicatella_elegans	0.000477175	0.000522575	0.000142735	0.000866346	0.0012198	0.000827586	0.000890132	0.000234935	0	0.00188108	0.000311284	0.000893921	0.000142898	0.00102364	0.000254673	0.000335683	0.000137237	7.73e-05	0.000350116	0.00137589	0.00025156	0.000539636	0.00163406	3.79e-05	0.00272405	0.000701684	0.000741876	0.000561601	0.000332956	0.00245797	0.00181604	0.000668449	0.000830055	0.000348602	0.000652821	0.0013462	0.000608717	0.000944049	0	0	0.000970745	0	0	0	0	0	0	0	0.00469138
Leptotrichia_sp._oral_taxon_498	0.000159058	0.000104515	0.000214102	0.00220525	0.000348513	0.000275862	0	0.000117467	0	0.000327145	0.00114138	0.00893921	0.000142898	0.00335008	0.00066215	0.00060423	0.00073193	7.73e-05	0.0009103	9.17e-05	0	0.000215855	0.00440289	0	0.00204304	0.000100241	0.00489638	7.02e-05	0.000865686	0.000393275	0.00145283	0.00026738	0.000324804	0	0.00142805	0.0041027	0	0.00295802	7.5e-05	7.93e-05	0.000529497	0	0	0	0	0	0.000169967	0	9.2e-05
Bergeyella_sp._oral_taxon_322	0	0.00062709	0.000785041	0.000236276	0.000290428	0	0.000635809	0.000646071	0	0.000408931	0	0.000297974	0.00128608	0	0	0	4.57e-05	0.00154583	0.000770254	0.00192625	5.03e-05	0.000431709	0.000226953	0	0	0.000801925	0	0.0011232	0.000199774	9.83e-05	0.000181604	0.000668449	0.000288715	0.00202189	0	0	0.000973947	0	0.000225073	0.000872324	0.000132374	0.00111379	0.0015792	0.00120156	0.00174814	0.00147138	0.00271947	0.00189763	0.000367951
Haemophilus_sputorum	0	0.00020903	0.0028547	0	0.000174257	0	0.00197101	0.0050511	0	0.000163572	0.000622568	0	0.000142898	0.00130281	0.000305608	0.000134273	0.000365965	0.00123667	0	0.000183453	0	0.000323782	0.000181562	0.00602227	0	0.000400962	0	0	0.000998868	0.0015731	0	0.00167112	0	0.000418323	0.000244808	0	0.000243487	0.00169929	0	0.000237906	0.000132374	0.000433142	0.000607386	0.00170221	0.00112381	0.00127073	0.00135973	0.000685256	0.00183976
Lautropia_mirabilis	0.000159058	0.000104515	7.14e-05	0.00157518	5.81e-05	0.00202299	0.0026704	0.00246681	0.0158115	0.000327145	0.00140078	0.000198649	0	0.00167504	0.000305608	0.000268546	0.000594694	0.00046375	0.000490162	0.0021097	5.03e-05	0.00253629	0.00136172	0.00185592	0.000272405	0.00150361	0.0020278	0.000561601	0.000332956	9.83e-05	0.00099882	0.000668449	0.000144357	0	0.000244808	0.000160262	0.000121743	0.00421675	0	0	0.000573622	0.00123755	0	0.000400521	0.000374602	0.000401284	8.5e-05	0.000632544	0.000367951
Streptococcus_peroris	0	0	0	0.000236276	0.000290428	0.00128736	0	5.87e-05	5.31e-05	0	0	0.000297974	0	9.31e-05	0.000967758	0	4.57e-05	0	0.000490162	0	0.000100624	5.4e-05	0.000136172	7.58e-05	0.00422228	0	0.0153816	0	0	0	0	0	0.00526905	0	8.16e-05	6.41e-05	0.000121743	0	0.000675219	0	0	0	0.000121477	0	0	0	0	0	9.2e-05
TM7_[G-3]_sp._oral_taxon_351	0	0	0.000428204	0	0.000348513	0.000551724	0	0.000704804	0	0.000245359	0.00176394	0.000595948	0.000571592	0.000465289	0.000203739	0.00107419	0.000457457	0.0009275	0.0009103	0.000183453	0	0.00156495	0	0	0	0.000400962	0.000395667	0.001053	0.00053273	0.000294956	0.000635612	0	0.00144357	0	0.00118324	0.00185903	0.000852204	0.00106992	0.000975317	0.000475813	0.00330936	0.000247509	0.000485909	0.000801041	0.00106137	0.00100321	0.00127475	0.000474408	0.000643915
Leptotrichia_hongkongensis	0	0.00020903	0.000499572	0.00315035	0.00052277	0.00202299	0.000826551	5.87e-05	0	0.00065429	0.00166018	0.000695272	0.00157188	0.000186116	0.000356543	0.00040282	0.000182983	7.73e-05	0.000350116	0.000458631	5.03e-05	0.000701527	0.00108937	7.58e-05	0.00435848	0.000200481	0.00415451	7.02e-05	0.000133182	0.000393275	0.00108962	0.00026738	0.000613519	6.97e-05	0.000489616	0.000288471	0	0.000503493	0.000600195	0.000158604	0.000132374	0.000309387	0	0.00020026	0.000374602	0.000200642	0.00025495	0.000105424	0.000551927
Streptococcus_cristatus	0	0.000313545	0.000356837	0.00165393	0.000697026	0.000551724	0.000127162	0.000293669	0	0.00253537	0.00290532	0.000297974	0.000142898	0.000651405	0.000254673	0.000134273	0.000182983	0.000618334	0.00147049	0	0.000100624	0.000701527	0.0019064	0.000265131	0.000817216	0.000100241	0.00365992	0.000561601	0.000332956	0.00206469	0.000908018	0.00013369	0.000649608	0.000139441	0.000244808	0.000993622	0.000608717	0.000755239	7.5e-05	7.93e-05	0.00207386	0	0	0.00010013	0.000124867	0	0.000169967	0	0.00193174
Alloprevotella_tannerae	0	0.00898829	0.00399657	0	0.000116171	9.2e-05	0.0147508	5.87e-05	0	0.00130858	0.000466926	0.0068534	0.000428694	0.000651405	0	0.00100705	0.000640439	0.00100479	0.00336111	0.00155935	0.00025156	0	0	0	0	0.000100241	0.000593501	7.02e-05	0.00119864	0	0	0.00026738	0	0.000627484	0.000122404	0.00333344	0.00413927	6.29e-05	0.000825268	0.000475813	0.000220624	0.000556896	0.000242954	0.000901172	0.000561903	0.000468165	0.000169967	0.000474408	0.000551927
Fusobacterium_periodonticum_nov_96.044%	0	0.00198579	0.00028547	0.00063007	5.81e-05	9.2e-05	6.36e-05	0.000822272	0	0.00155394	0.000674449	0.000198649	0.000571592	0	5.09e-05	0.00040282	0.000182983	0.00146854	0.00105035	0.000825537	0	0.000269818	0	0.00212105	0	0.000400962	0	0.0002106	0.000133182	0	0	0.000735294	0.000216536	0.000278882	4.08e-05	6.41e-05	0.000121743	6.29e-05	0.000300098	0.00198255	0.000176499	0.00148506	0.00170068	0.000500651	0.00162327	0.00160514	0.00161469	0.0013178	0
Bergeyella_sp._oral_taxon_931_nov_92.946%	0	0	0	0.00110262	0.000174257	0	0.000508647	0.000763538	0	0.000490717	0	0	0	0	0.000254673	6.71e-05	0	0	0	0	0	0	0	0	0	0	0.00633068	0.0002106	0.000266365	0.000491594	0.00108962	6.68e-05	0.000324804	0	0.000652821	3.21e-05	0.00036523	0.00176223	0	0	0.00158849	0	0	0	0	0	0	0	0.000459939
Streptococcus_multispecies_spp34_2	0	0.0020903	0.000570939	0	0.000290428	0.000367816	0.000508647	0.000704804	0.00100812	0.00220823	0.000207523	0.00129122	0.000285796	0.000465289	0.000967758	0.00194696	0.00123513	0.000695625	0.00147049	0	5.03e-05	0.000863418	0.000272344	0.00136353	0	0.000902165	4.95e-05	0.0015444	0.000266365	0.000491594	9.08e-05	0.000601604	0.000613519	0.00320714	0.00195846	0.000929517	0.000243487	0.00018881	0	0	8.82e-05	6.19e-05	0.000485909	0.000400521	0.000124867	0.000735688	0.000594884	5.27e-05	0
Alloprevotella_rava	0	0.00020903	0.0030688	7.88e-05	0.00156831	0	0	0	0	0	0.00119326	0.000248311	0	0.00586265	0	0.00060423	0.00146386	0	0.00518171	0	0	0	0	0	0	0.00120289	4.95e-05	0.0014742	0.00133182	0.000393275	0	6.68e-05	0.000108268	0	0.00420254	0.00262829	0.00206964	0.000251746	7.5e-05	0	0.000352998	0	0	0	0	0	0	0	0
Veillonella_parvula_group_nov_83.852%	0	0.00062709	0.00114188	0.00126014	5.81e-05	0.00193103	0.0016531	0.00146834	0	0.00065429	0.000674449	0.00148987	0	9.31e-05	0.000713085	0.000671366	0.000960659	0.000386458	0.000840277	0.00119244	0	0.00134909	0.000953202	7.58e-05	0.000544811	0.00100241	0.000197834	0.0011934	0.000266365	0.0015731	0.000272405	0.0013369	0.0013714	0.000766925	0.000122404	0.000224366	0.000852204	0.000503493	0.000600195	0	8.82e-05	6.19e-05	0	0.00020026	0	0.000267523	0	5.27e-05	0.00101187
Fusobacterium_nucleatum_subsp._vincentii	0.000477175	0.000104515	7.14e-05	7.88e-05	0.000464684	0.000643678	0.00546796	5.87e-05	0	0.000163572	0.000155642	0.000794597	0	0.000744463	0.000101869	0	9.15e-05	0	0.000490162	0	0	0.000107927	0	0	0.000136203	0.000200481	0.00163213	7.02e-05	0	0.000294956	9.08e-05	0.00013369	0	0	0.000775225	0	0	0.000125873	7.5e-05	0.00118953	0	0.00092816	0.00145773	0.000600781	0.00162327	0.00133761	0.00220957	0.00210848	0.000827891
Leptotrichia_sp._oral_taxon_225	0.000159058	0.00303094	0.000356837	0	5.81e-05	0	0.000381485	0.000117467	0.000106118	0.00122679	0.00337224	0.00158919	0.00200057	9.31e-05	0.000254673	0.000335683	0.00141811	0.000850209	0.000210069	0.000642084	0	0.000863418	0.00118016	3.79e-05	0.00163443	0.000501203	0.000197834	0.0001404	0.000266365	9.83e-05	0.000272405	0.000735294	0.000252626	0.00111553	0.000163205	0.000769255	0.00036523	0.00302096	0.000600195	7.93e-05	4.41e-05	6.19e-05	0.000121477	0	0	0	8.5e-05	0	0.00128783
Citrobacter_sp._str._KMSI_3	0	0	0	0	0	0	0	0	0	0	0	0	0	0	0	0	0	0	0	0	0	0	0	0	0	0	0	0	0	0	0	0	0	0	0	0	0	0	0	0	0	0.0189963	0	0	0	0	0	0	9.2e-05
Selenomonas_sp._oral_taxon_136	0.00159058	0.00041806	0.000499572	0.000236276	0.00116171	0.000367816	0	0	0	0	0.00311284	0.00153953	0	0.000837521	0.000611216	0.00134273	0.000686185	0	0.00105035	9.17e-05	0	0.0005936	0.00140711	0	0.000408608	0.000501203	0.000494584	0.000702001	0.000266365	0.000294956	0.000363207	0.00013369	0.00133531	0.000209161	0.00199927	0.000512837	0.00109569	0.00100699	0.000225073	0.000237906	0.00092662	0.000309387	0.000364431	0.000300391	0.000624337	0.000735688	0.000169967	0.000158136	0
Neisseria_mucosa	0.000159058	0.00020903	0.000856409	0.00149642	5.81e-05	0	0	0.000117467	0.105534	0	0.00264591	0	0.00285796	0	0.000407477	0.000134273	0.00141811	0.000386458	0.000700231	9.17e-05	0	0.00609789	0	0	0	0	0.000346209	0	0	0	0	0.000200535	0.000505251	0	0.00228488	6.41e-05	0	0.000503493	7.5e-05	0.000237906	0.000617747	0.000123755	0.000485909	0.00010013	0.000187301	0.000601926	0.000594884	0.00026356	0.000183976
Streptococcus_sanguinis	0	0.000731605	0.00028547	0.00141766	0.000290428	0.00091954	0.000635809	0.000176201	0.0716294	0.000408931	0.000726329	4.97e-05	0.000142898	0.00130281	0.000152804	0.000134273	0.000686185	0.000231875	0.000420139	0.000275179	0.000452807	0.00140305	0.000408515	0.000568139	0	0.000501203	0.000741876	0.0004212	0.000199774	0.000491594	0.000544811	0.000334225	0.000108268	0	0.000530417	3.21e-05	0.000852204	0.00132167	7.5e-05	0.000237906	0.000264749	0.000371264	0.00085034	0.000400521	0.000312168	0.000401284	0.00025495	0.000368984	0.000643915
Leptotrichia_buccalis	0.000159058	0.0013587	0.000214102	0.000315035	0.000290428	0.000643678	0.000381485	0.000528603	0	0.000327145	0.0016083	0.00297974	0.000142898	0.000651405	0.000152804	0.000335683	0.00114364	0.00208688	0.000420139	9.17e-05	0	0.000485673	0.00122555	0	0.000681013	0.000400962	0.000197834	0	0.000998868	0.000294956	0.00190684	0.0019385	7.22e-05	0	0.000285609	0.00150646	0.00036523	0.000755239	0.000150049	0	0.000220624	6.19e-05	0	0	6.24e-05	0	8.5e-05	0.000158136	0.00101187
Lachnoanaerobaculum_saburreum	0.000477175	0	0	0.000236276	5.81e-05	0.000827586	0	0	0	0.000327145	5.19e-05	0.000248311	0.000142898	9.31e-05	0	0.000134273	0.000137237	0.000850209	0.000140046	9.17e-05	5.03e-05	5.4e-05	0.000590078	0	0.000136203	0	0.000296751	7.02e-05	0.000266365	0	0.000181604	0.00013369	0.00104659	0	8.16e-05	0.000544889	0.00036523	0.000503493	0.000750244	0.000713719	0.00158849	0.000433142	0.000971817	0.000500651	0.000437036	0.000802568	0.000339934	0.000896105	0
Prevotella_pallens_nov_95.740%	0	0	0.00114188	0.000315035	0.000580855	0.00229885	0	0.000293669	0	0	0.00783398	0.000148987	0.000428694	0.000186116	0.000101869	0.000134273	0.000594694	0.000309167	0.00140046	0	0	0.00161891	0.00113477	0	0	0.00120289	0	0	0.000332956	0.00078655	0	0.00026738	0.000974413	0	0.00138725	0.00112183	0.000486973	0.000314683	7.5e-05	0.00118953	0	0.000804406	0	0.000500651	0.000312168	0.000601926	0.000424917	0.00152865	0.000367951
Rothia_dentocariosa	0	0.000313545	0.00028547	7.88e-05	0.000174257	0.000367816	0.000508647	5.87e-05	0	0.00065429	0.000674449	0.000744934	0.000571592	0.000744463	0.000560281	6.71e-05	0.000137237	7.73e-05	0.000700231	0.00100899	0.000754679	0.000485673	0.000317734	3.79e-05	0.000681013	0.000200481	0.00173105	7.02e-05	0.000133182	0.000688231	0.000363207	0	0.000288715	0	8.16e-05	0.000352575	0.000121743	0.000251746	0	0	0.000661872	0	0	0	0	0	0.000169967	0	0.000735903
Propionibacterium_acidipropionici_Oral_Taxon_A80_nov_81.452%	0	0.00062709	0.00271196	0.000472553	0.000174257	0.000551724	0.0076297	0.00199695	0	0.00122679	5.19e-05	0.000347636	0	9.31e-05	0.000101869	0	0.000594694	0.00162313	0.00105035	0.000917263	0	0.000431709	9.08e-05	0.000378759	0.000272405	0.000300722	4.95e-05	0.0037908	0.000266365	0.0015731	0.000181604	0.00187166	0.000180447	0.00139441	4.08e-05	0	0.000608717	0.000440556	7.5e-05	0.000158604	8.82e-05	0.000185632	0	0.00010013	0.000312168	0	0	0.000421696	0.000275964
Neisseria_elongata	0	0.00020903	0	0	0.000174257	0	6.36e-05	0.000117467	0	8.18e-05	0.000259403	0.000397298	0	0	0	0	9.15e-05	0	0	0.000275179	0	0.00102531	0	0.000340883	0.000408608	0.000200481	0	0	6.66e-05	0	0.000181604	6.68e-05	3.61e-05	0.000209161	0	0.000544889	0	6.29e-05	0	0.00269627	0.000132374	0.000618774	0.000121477	0.000400521	0.000499469	0.000735688	0.00025495	0.00052712	0.000183976
Prevotella_multispecies_spp33_2	0	0.000104515	0.000142735	0.00181145	0.00133597	0.00045977	0	0.000646071	0	0	0.000518807	0.00705205	0.000285796	0.000930579	0.000916824	0.0027526	0.000274474	7.73e-05	0.000840277	0	0	0.000323782	0.000226953	7.58e-05	0.000272405	0.000902165	0.000197834	0.000912601	0.00146501	0.000884869	9.08e-05	0.00140374	0.00122704	0	0.000816027	0.00169877	0.000486973	0	0	0.000317209	0.000132374	0.000433142	0.000121477	0.000300391	6.24e-05	6.69e-05	0	0.000210848	0.00183976
Aggregatibacter_segnis	0	0.00020903	7.14e-05	0	5.81e-05	0	0.000127162	0.000763538	0	8.18e-05	5.19e-05	0.000546285	0.000285796	0	0.000152804	0	9.15e-05	7.73e-05	7e-05	0.000366905	0	0.000161891	9.08e-05	0	0.000681013	0.000100241	0	0.0004212	0	0.000884869	0	0.00040107	0	0.000836645	0	0.000224366	0.000121743	0.000125873	0	0.000158604	0.000176499	0.00303199	0.00340136	0.000400521	0.00137354	0.000334403	0.000424917	0.00163407	0.000183976
Streptococcus_parasanguinis_II_nov_97.992%	0	0	0	0	0.000290428	0	0	0	0	0.000163572	0	0.00352602	0.000142898	0	0	0	4.57e-05	0	0.000980324	0	0.00105655	0	4.54e-05	0.000568139	0.00326886	0	0.000247292	7.02e-05	0.00173137	0	0.000272405	0.00013369	0.00306759	0	0.000897629	0.000160262	0.00255661	0	0	0	4.41e-05	0	0	0	0	0	0	0	0
Leptotrichia_sp._oral_taxon_221_nov_96.552%	0	0	0	0	0.000987454	0	0	0	0	0	5.19e-05	0	0	0	0.00183365	0.00496811	4.57e-05	0	0	0	0	0	0	0	0	0	0	0	0.000133182	0.000589912	0	0	7.22e-05	0	8.16e-05	0.000608994	0	0	0	0	8.82e-05	0	0	0	0	0	0	0	0
Porphyromonas_endodontalis	0	0	7.14e-05	7.88e-05	0	0	0	0	0	0	0.000103761	0.000496623	0	0.000279174	5.09e-05	0	0	0	0	0	0	0.000161891	0	0	0	0	0.00133538	0	0	9.83e-05	0	6.68e-05	0	0.000209161	0	0.000128209	0	6.29e-05	0	0.00150674	0	0.00117567	0.000971817	0.00140182	0.00262221	0.00127073	0.0015297	0.00115967	9.2e-05
Klebsiella_pneumoniae	0	0	0	0	0	0	0	0	0	8.18e-05	0	0	0	0	0	0	4.57e-05	0	0	0	0	0	4.54e-05	0	0	0	0	0	0	0	0	0	0	0	0	0	0	0	0	0	0	0	0.00230807	0.00150195	0.00455766	0.00561798	0	0	0
Neisseria_multispecies_spp23_2	0	0.000104515	0	0	5.81e-05	0	0.00069939	0	0	0	0	0	0	0.000651405	0	0	0	0	0	0	0	0	0	0	0	0	0	0.00673921	0.00193114	0	0	0	0	0	0	0	0.000243487	0	0	0	0	0	0	0	0	0	0	0	0.00588722
Leptotrichia_sp._oral_taxon_392	0.000159058	0.00386706	0.000214102	0.000945105	0.000116171	0.000275862	6.36e-05	5.87e-05	0	0.000327145	0.00181582	0.0022348	0.000142898	9.31e-05	0.000458412	0	0.00132662	0.00115938	0	0.00146762	5.03e-05	0.000485673	0.00154328	0	0	0	4.95e-05	0.0002106	0.000199774	9.83e-05	0.000726414	0.000200535	7.22e-05	0.0027191	8.16e-05	0.00131415	0.000121743	0.000503493	0.000375122	0	0.000176499	6.19e-05	0	0	6.24e-05	6.69e-05	0	5.27e-05	0.00110385
Haemophilus_sp._oral_taxon_036	0.00095435	0.000731605	0.000142735	0	0.000174257	0.00137931	0.000127162	0	0	0.000490717	0	0.000148987	0.000142898	0.000372232	0	0	0.000137237	0	0.000210069	9.17e-05	0	0.000431709	0.000680859	0	0.000272405	0.000200481	0.00168159	0.000842401	0.00213092	0.00127814	9.08e-05	6.68e-05	0.000324804	0.000139441	4.08e-05	6.41e-05	0.000121743	0.000629366	0	0.000237906	0.000397123	0.000123755	0.000121477	0.00020026	0	0	0	0.000579832	0.00202373
Streptococcus_oralis	0.000318117	0.00982441	0.000428204	0.000393794	0.000406599	0.000183908	0.000127162	0.00046987	0.000159177	0	0	9.93e-05	0.00114318	0.00158198	0.000101869	0.000335683	4.57e-05	0	0.000560185	0	0.00327028	0.00113324	9.08e-05	0.00018938	0.00245165	0	0.000197834	0.0002106	0	0.000393275	0.000363207	6.68e-05	0.000144357	6.97e-05	0.000163205	0.000128209	0.000121743	6.29e-05	7.5e-05	0.000317209	0.000573622	0.000433142	0.000242954	0.00020026	0.000249735	0	0.000339934	0.00026356	0.00110385
Actinomyces_multispecies_spp32_2	0.000159058	0	0	0	0	0	0	0	0	0	5.19e-05	4.97e-05	0	9.31e-05	0	0.000805639	0.000182983	0	0	9.17e-05	0	0.000377745	0.00140711	0	0.000136203	0	0.000840793	0	0	0.000491594	0	0	0.000324804	6.97e-05	0	0.000512837	0.000608717	0	0.000150049	0	0.00419186	0	0	0	0	0	0	0	0
Leptotrichia_sp._oral_taxon_212	0	0.00083612	0.00121325	0.000945105	0.000116171	0.00045977	0.000190743	0.000293669	0	0.000899648	0.00119326	0.00129122	0.000142898	0.000279174	0.000152804	0.00040282	0.000640439	0.00146854	0.000140046	0.00284352	5.03e-05	0.0005936	0.000272344	0.000113628	0.000272405	0.000300722	4.95e-05	0.0001404	0.000599321	0.000196637	0	0.000735294	0.000216536	0.000836645	0.000163205	0.000288471	0.000121743	0.000314683	0.00105034	0	0.000397123	0	0	0	0	0	0	5.27e-05	0.000551927
Selenomonas_sp._oral_taxon_149	0.00095435	0	0.000642307	0.000236276	0.000580855	0	0	0	0	0	0.00274968	0.000397298	0	0.000372232	0	0.00194696	0.00132662	7.73e-05	0.00105035	0	5.03e-05	0	0	7.58e-05	0	0.000400962	0	0.0004914	0.000266365	0	0	0.000200535	0.00158793	0	0.00204007	0.000897465	0.00170441	6.29e-05	7.5e-05	0.000396511	0.000352998	0.000495019	0	0.000300391	0.000561903	0.000334403	8.5e-05	0.00026356	0
Oribacterium_parvum	0	0.00020903	7.14e-05	0.000157518	0	0.000643678	0	0	0	0.00114501	0	0.00198649	0.000857388	0.000651405	0	0	0	0.000541042	0.000140046	0.000917263	0	0.000107927	0	0	0	0.000801925	0	0	6.66e-05	9.83e-05	9.08e-05	0	3.61e-05	0.000209161	0.000244808	0.000192314	0	0.000503493	0.000375122	0.000951626	0.000132374	0.00092816	0.00145773	0.000901172	0.00124867	0.00120385	0.000679867	0.000790681	0
Aggregatibacter_sp._oral_taxon_458	0.000159058	0.00020903	0.000428204	0.000157518	0.000348513	0.000183908	0.000127162	0.000117467	0	8.18e-05	0.000830091	0.000844259	0	0	0.000101869	0	0.00118939	0.000154583	0.000280092	0.000183453	0	0.000269818	0.000181562	0	0.00190684	0	0.000148375	0.0004914	0.000266365	0.000393275	0.000726414	0.00040107	0.000505251	6.97e-05	0.000163205	0.000352575	0	0	0	7.93e-05	0.00123549	0.000309387	0.000607386	0.000300391	0.000561903	0.000267523	0.000424917	0.000316272	0.000459939
Prevotella_sp._oral_taxon_305	0.00143152	0	0.000356837	0.000551311	0.000813197	0.000275862	0	0.000117467	0	0	0.00124514	0.000695272	0.000142898	0.000651405	0.0026486	0.00255119	0.00187557	0	0.00161053	0	5.03e-05	0.000161891	0.00118016	0	0.000136203	0.000200481	0.000395667	7.02e-05	0.00113205	0	0.000363207	0.000802139	0.00111877	0	0.000938431	0.000384628	0.00121743	0.000251746	0.000450146	0	0.000661872	0	0	0	0	0	0	0	0.000275964
Campylobacter_showae	0.000318117	0.00146321	0.000142735	0	0	0	0	0.000176201	0	0.00114501	0	0.000248311	0	0	0	0	0	0.00231875	0.000350116	0.000825537	0	0.000215855	0.000136172	7.58e-05	0.000136203	0	0	0	0	0	0	0.000334225	7.22e-05	0.00278882	4.08e-05	0.000128209	0	0.000503493	0	0.000713719	0	0.000618774	0.00121477	0.00010013	0.000437036	0.000334403	0.000169967	0.000316272	0
Streptococcus_tigurinus	0	0.00020903	0	0.000315035	0.000232342	0.000275862	0.000190743	0.000176201	0.00981589	0.000327145	0.000415045	0.00104291	0	0.000279174	0.000101869	0.00040282	0.000182983	7.73e-05	0.000490162	9.17e-05	0.0012578	0.000215855	4.54e-05	0.00121203	0.00108962	0.000100241	0.00143429	0	0.000332956	9.83e-05	0	0.00013369	7.22e-05	0.000139441	0.000530417	0.00163467	0	0.000440556	7.5e-05	7.93e-05	0.000176499	0.000123755	0.000242954	0.000400521	6.24e-05	0.000334403	0.000424917	0.00026356	9.2e-05
Butyrivibrio_sp._oral_taxon_455	0	0.00020903	0.00135598	0	0.000464684	0	0	0.000234935	0	0	0.00202335	0.00064561	0	0.00362926	0	0.00020141	0.0026075	0	0.000350116	0.000183453	5.03e-05	5.4e-05	0.00199719	0	0	0.00100241	0.000296751	0.0001404	0.000399547	0.000196637	0.000272405	0.00040107	0.000360894	0	0.000367212	0.000320523	0.000852204	0.000692303	7.5e-05	7.93e-05	0.000132374	0.000247509	0	0	0	0	0.000169967	0	0
Prevotella_scopos	0	0	0.00221239	0	0	0.00285058	0	0.00328909	0	0.000408931	0	0.0022348	0	0.0017681	0	0	0	7.73e-05	0	0	0	0	0	0	0	0	4.95e-05	0	0.00193114	0.00275292	0.00118042	0	0	0	0.000652821	0.00041668	0.00267835	0	0	0.000317209	0	0.000247509	0.000485909	0	0.000437036	0.000267523	0.000594884	0.000368984	0
Fusobacterium_nucleatum_subsp._animalis	0.000477175	0	7.14e-05	0	0.000116171	0.000183908	0	0	0	0.000245359	0.000259403	0.000297974	0	0.000279174	0.000203739	0.000335683	0.000228728	0.000154583	0.000420139	9.17e-05	0.000100624	0.000647564	0.000590078	0	0.000136203	0.000100241	0.00148375	0.0002106	6.66e-05	0.000196637	0.000454009	0.000334225	7.22e-05	0	0.00118324	0.000480785	0	0.00100699	0.000225073	7.93e-05	0	0.000247509	0.000364431	0.00010013	0.000437036	0.000267523	0.000339934	0.00026356	0.000643915
Alloprevotella_sp._oral_taxon_308_nov_95.325%	0.000159058	0	7.14e-05	0	0.00255576	9.2e-05	0	0.000117467	0	0	5.19e-05	0.000595948	0	9.31e-05	0.000254673	0.000671366	0.00073193	0	0.000840277	0	0	0.0005936	0.000907812	0	0	0.000400962	0.000395667	0.0004212	0.000998868	0.000589912	0.000544811	0.000200535	0.00205709	0	0.000163205	0.000256418	0.00073046	0.00018881	0	0.000237906	0.000485373	6.19e-05	0	0	0	0	0	0.000158136	0.000367951
Prevotella_melaninogenica_nov_96.349%	0	0	0.000428204	0.00102386	0.000638941	0.00257471	0	0.000352402	0	0	0.00124514	0.000893921	0.000285796	9.31e-05	0.000356543	0.000738503	0.000548948	0.000309167	0.000280092	0	0	0.000971345	0.000544687	0	0.000136203	0.00200481	4.95e-05	0.000351	0.000266365	0.000196637	0	0.000200535	0.00054134	0	0.000734424	0.000641046	0	0.00018881	7.5e-05	0.000634417	4.41e-05	0.000495019	0.000121477	0.00020026	0.000437036	0	0	0.000685256	0.000275964
Tannerella_sp._oral_taxon_286	0	0.00146321	0.000499572	0.000315035	0	0	0.000127162	0.000293669	0	0.00662468	0.000570687	0.000794597	0	0.000279174	5.09e-05	0.000134273	0.000182983	0.00139125	0.000840277	0.000458631	0.000855303	0.000107927	0.000680859	7.58e-05	0.000272405	0.000501203	0	0	0	0.000196637	0.000454009	6.68e-05	7.22e-05	0.000836645	0.000163205	0.00150646	0.00036523	0.00018881	0.000375122	0	0.000176499	6.19e-05	0.000242954	0	6.24e-05	6.69e-05	0	0.000105424	0
Aggregatibacter_sp._oral_taxon_512	0	0.000940635	0.000214102	0	0	0	0.000254323	0	0	0.000490717	0.000518807	0.000993246	0	0	5.09e-05	0	0.000137237	0.000386458	0	0.00403596	0	0.000269818	0	0	0.000136203	0	0	0	0	0.000196637	0	0.00100267	0.000108268	0	8.16e-05	0.000192314	0.000121743	0.000314683	0	0	0	0.00142318	0.000364431	0.00020026	0.000561903	0.000334403	8.5e-05	0.000210848	0.000551927
Abiotrophia_defectiva	0	0.000104515	0.00028547	0.000157518	0.000174257	9.2e-05	0	0.000234935	0.0779965	0.000163572	0.000933852	0.000397298	0.000285796	0.000372232	0	0	0.000457457	0.00046375	0.000350116	0.00073381	0.000201248	0.000377745	0.000181562	0.00018938	0	0.000400962	4.95e-05	0.000351	0.000199774	0.000294956	0.000363207	0.000334225	0.000180447	0.000209161	0.000204007	9.62e-05	0.00036523	0.000881113	0.000225073	0	0.000441248	0	0	0	0	0	0	0	0.00137982
Oribacterium_multispecies_spp10_2	0	0.000104515	7.14e-05	0.000787588	0.000290428	0.000827586	0	0.000704804	0	0.000245359	0.000415045	0.000993246	0.000857388	0.000279174	0.000101869	0.00040282	0.000182983	0.000231875	0	0.000183453	0	0.00183476	0.000317734	3.79e-05	0.000136203	0.000601443	0	0.000772201	0.000332956	0.000491594	0.000363207	0	0.000685698	0.000278882	0.000571219	0.000288471	0.000852204	0.000440556	0.000225073	7.93e-05	0.000132374	0.000123755	0.000121477	0	0.000124867	0.000133761	8.5e-05	0.000105424	0.000643915
Neisseria_sicca	0	0.00041806	0	0.00157518	0	0	0	0.000293669	0.00376718	0	0	0.0011919	0	0.000651405	0.000203739	0	0.000182983	0.00108208	7e-05	0.000458631	0	0.000269818	0.000363125	0	0.00108962	0.000601443	0	0	0.000599321	0.000393275	0	0.000334225	0.000505251	0.000139441	0	0.000192314	0	0.00207691	0	0	0.00202974	0	0	0	0	0	0	0	0.000183976
Haemophilus_haemolyticus	0.000159058	0.000522575	7.14e-05	0	5.81e-05	0	0.000635809	5.87e-05	0	0	0.000466926	0.000347636	0.000428694	0.000465289	0.000101869	6.71e-05	9.15e-05	0.000154583	0.000490162	0.000366905	0	0.000323782	0.000726249	0	0.00367747	0.000200481	0.000247292	0.0002808	0	0.000196637	0.000817216	6.68e-05	0	6.97e-05	0.000856828	3.21e-05	0.000121743	0.00037762	0	0.000158604	0	0	0	0	0	0	0	0	0
Treponema_medium	0	0.000522575	0	0	0	0	0	0	0	0.000408931	0	0	0	9.31e-05	0	0	0	0	0	9.17e-05	0	0.000647564	0	0	0	0.000601443	0.000197834	0	0	0	0	0	0	0	0.000204007	0	0	0	0.000150049	0.000951626	0	0.000742528	0.00145773	0.000300391	0.00068677	0.0017389	0.00135973	0.000474408	0
Actinomyces_meyeri	0.000159058	0	0	0.000393794	0.000290428	0	0	0	0	0	0	0	0	0.000372232	5.09e-05	0.00255119	0.000274474	0	0	0	5.03e-05	5.4e-05	9.08e-05	0	0	0	0	0	0	0.000589912	0	0	0	0	0.000285609	0.000641046	0	0.000125873	0.000825268	0	0.000308873	0	0	0	0	0	0	0	0
Haemophilus_parahaemolyticus	0.00095435	0.00020903	0	0	0.000174257	9.2e-05	0.00438708	0.000881006	0	8.18e-05	5.19e-05	9.93e-05	0	0.00483901	0.000152804	0	9.15e-05	0.00046375	0.000840277	0.000458631	0	0	0	0	0.00108962	0	0.00064296	0.0004914	0.00119864	0.000196637	0	0	0	6.97e-05	8.16e-05	6.41e-05	0.000121743	0.000629366	0	0	0.00127962	0	0	0	0	0	0	0	9.2e-05
Moraxella_sp._Oral_Taxon_B07	0	0.000313545	0.000927776	0	0.000464684	0	0	5.87e-05	0	0.000245359	0.0013489	0.000844259	0.000571592	0	5.09e-05	0	0.00105215	0.00154583	0	0.00119244	0	0.00113324	0	3.79e-05	0	0.000100241	0	0	0	0	0	0	0	0.000836645	0	0.000929517	0.00182615	0.00018881	0	0	0.000705997	0	0	0	0	0	0	0	0
Mitsuokella_sp._oral_taxon_521	0	0	0	0	0.000348513	0	0	0	0	0	0	0	0	0	5.09e-05	6.71e-05	9.15e-05	0	7e-05	0	0	0	0	0	0	0	0.000197834	0	0	0	0	0	0	0	0.00183606	0.00442322	0	0	0	0	0.000264749	0	0	0	0	0	0	0	0
Parvimonas_multispecies_sppn1_2_nov_96.868%	0	0	0.00185555	0	0	0	0	0	0	0	0	0	0	0	0	0	0	0.00285979	0.000560185	0	0	0	0.000181562	0	0	0.000801925	0	0	0	0	0	0	0	0.00404378	0	0.000192314	0.000121743	0	7.5e-05	0	0	0	0	0	0	0	0	0	0
Neisseria_flava_nov_97.967%	0	0.000104515	0	0	0	0	0	0	0	0	0.000259403	4.97e-05	0	0	0	0	0	0	0	9.17e-05	0	0	0	0.00768881	0	0	0	0	6.66e-05	0	0	0	0	0	0	0	0	0	0	7.93e-05	0	0	0	0	0	0.000267523	0.000169967	0	0
Porphyromonas_catoniae	0	0.000104515	7.14e-05	0.000157518	0	0.000367816	0.000635809	0.000352402	0	8.18e-05	0.000363165	0.00148987	0	9.31e-05	0	0	9.15e-05	0.000154583	0.000140046	0.00421941	0	0.000107927	0.000317734	0	0	0.000200481	9.89e-05	0	0.000199774	9.83e-05	9.08e-05	0.00026738	0.000216536	0	4.08e-05	3.21e-05	0.000121743	6.29e-05	0	0	0.000176499	6.19e-05	0.000242954	0	0.000124867	0.000200642	8.5e-05	0	0.000827891
Corynebacterium_argentoratense	0	0	0	0	0.0027881	0	0.00851984	0	0	0	0.00124514	9.93e-05	0	0.00307091	0.00101869	0.00194696	0.000457457	0	7e-05	0	0	0.00545033	4.54e-05	0	0	0.000100241	4.95e-05	0	0.00113205	0	0	0	0	0	0	0.000801308	0	6.29e-05	0	0	4.41e-05	0	0	0	0	0	0	0	0
Prevotella_oris	0	0	0.000142735	0.000236276	0	0	0.00336979	0	0	0	0.000103761	0.000248311	0	0.000372232	5.09e-05	0	9.15e-05	7.73e-05	7e-05	9.17e-05	0	0.000107927	9.08e-05	7.58e-05	0	0	0.000692418	0	0	9.83e-05	9.08e-05	0.00013369	0	0	0.000244808	0.000160262	0	0.000125873	0	0.000317209	4.41e-05	0	0.000364431	0.00110143	0.000874071	0.000869449	0.000679867	0.00052712	0.000367951
Capnocytophaga_granulosa	0	0.00020903	0	0	0	9.2e-05	0.000254323	0.000117467	0	0	0.000311284	0.000297974	0	9.31e-05	0.000152804	0.000134273	0.000594694	0.000850209	0.000140046	9.17e-05	0	0.0005936	9.08e-05	0	0	0.000100241	0.000741876	0	0.000133182	9.83e-05	0.000544811	0.00013369	3.61e-05	0.000209161	0.000163205	0.00121799	0.000121743	0.000503493	0	0	0.000132374	0	0.000242954	0	6.24e-05	6.69e-05	0	0.000105424	0.000367951
Treponema_multispecies_spp1_2	0	0	0.000214102	0	0	0	0	0	0	0.000245359	0	0	0	0	0	0	0	0	7e-05	0.000183453	0	0	0	0	0	0	0	0	0	0	0	0	0	6.97e-05	0	6.41e-05	0	0	0	0.00111023	0	0.000742528	0.00109329	0.000300391	0.00143597	0.00093633	0.000679867	0.000421696	0
Leptotrichia_sp._oral_taxon_215_nov_97.629%	0	0.00104515	0	0	0	0	0	0	0	0.000245359	0.000103761	9.93e-05	0.000571592	0	0	0	0	0.000850209	7e-05	0.000275179	0	0	0	0	0	0.000100241	0	0	0	0	0	0	0	0.000139441	0	0	0	0	0.000450146	0.00111023	0	0.000618774	0.000728863	0.00020026	0.000874071	0.000869449	0.000594884	0.000421696	0
Rothia_mucilaginosa_nov_91.755%	0	0.00167224	0.00142735	0.000472553	0	0.000367816	0.00069939	0.000646071	0	0.00212644	0.000103761	0.000595948	0.000285796	9.31e-05	0	6.71e-05	9.15e-05	0.00115938	0.000840277	0.00073381	0.000100624	0.000485673	4.54e-05	0.000265131	0	0.000100241	0	0.000702001	6.66e-05	0.000393275	9.08e-05	0.000467914	7.22e-05	0.00111553	0	6.41e-05	0.000121743	0.000125873	0.000150049	0.000158604	4.41e-05	0	0.000242954	0.00010013	6.24e-05	6.69e-05	0	5.27e-05	0
Gemella_morbillorum	0	0.00020903	7.14e-05	0.000472553	0.000232342	0	0.000190743	0.000176201	0.000212235	0.000572503	0.000466926	0.000993246	0	0.000186116	0.000101869	0.000134273	0.000228728	0.000309167	0	0.00100899	0.000150936	0.000161891	0.000363125	0.000416635	0	0	9.89e-05	7.02e-05	0.000133182	0	0.000544811	0	7.22e-05	0.000557763	8.16e-05	0.00169877	0	0.000251746	0	7.93e-05	0.000397123	0	0	0	0	0	0	0	0.000827891
Prevotella_nanceiensis_nov_96.735%	0	0	0.000142735	0	0	0.000183908	0	0	0	0	0	9.93e-05	0.000142898	0	0	0	4.57e-05	0	0	0	0	0	0	0	0	0.000100241	0	0	0	0.00196637	0	0.000200535	0	0	0	0	0	0	0	0.000317209	0	0.000556896	0.000728863	0.00110143	0.000124867	0.000535045	0.000679867	0.000685256	0.000183976
Streptococcus_multispecies_spp6_2	0	0.0020903	0	0	0	9.2e-05	0	0	0	8.18e-05	0	0	0.000142898	9.31e-05	0	0	0	0.00324625	0	0	0.000402495	0	9.08e-05	0.000113628	0	0	0	0	0	0	0.000635612	0	0	0.00188245	0	0	0	0.00106992	0	0	0	0	0	0	0	0	0	0	0
Leptotrichia_sp._oral_taxon_215_nov_96.989%	0.000318117	0.010138	0.00406794	0	0	9.2e-05	0	0	0	0.0194651	0	0	0	9.31e-05	0	0	0	0.00100479	0	0.0017428	0	0	0	0	0	0	0	0	0	0	0	0.00026738	0	0.0041135	0	0	0	0	0.000225073	0	0	0	0	0	0	0	0	0	0
Rothia_aeria	0	0	0	0	0	0.000643678	0.000826551	0	0.000318353	0.000408931	0.000622568	0.000347636	0.000142898	0.000558347	5.09e-05	0	0.000182983	0	0.000770254	0.000366905	5.03e-05	0.000431709	0.000408515	0	0.000136203	0.000300722	0.000544043	0.0002808	0	0.000589912	0	0.00026738	0	0.000139441	0.000734424	9.62e-05	0.000243487	0.00056643	0	0	0.000220624	0	0	0	0	0	0	0	0.000459939
Veillonella_sp._oral_taxon_780	0	0.000104515	0	0.000236276	5.81e-05	9.2e-05	0.000254323	5.87e-05	0	8.18e-05	0.000103761	9.93e-05	0	0.000837521	0.000101869	0	4.57e-05	0	0.000210069	0	0	0.000269818	0	0	0.000681013	0.000300722	0.000544043	7.02e-05	0	0.000196637	9.08e-05	0	0.000108268	0	0.000897629	6.41e-05	0	0	0	0	0.000308873	0	0	0	0	0	0	0	0.000459939
Alloprevotella_sp._oral_taxon_308_nov_97.368%	0	0	0.000142735	0.00189021	0.000638941	0	0.000127162	0.000176201	0	0	0.000674449	0	0	0.000558347	0	0	4.57e-05	0	0.000280092	0	0	5.4e-05	4.54e-05	0	0	0	0	0	0	0.00491594	0	6.68e-05	0.00108268	0	0	3.21e-05	0	0	0	7.93e-05	0	0	0	0	0	0	0	5.27e-05	0.000183976
SR1_[G-1]_sp._oral_taxon_874	0	0.000104515	7.14e-05	0	5.81e-05	0	0.000254323	5.87e-05	0	0.000490717	0	0.000347636	0	0	0	0	4.57e-05	0.00193229	0	0.00110071	0	0	4.54e-05	0	0.000136203	0	0	0	0	0	0	0	0.000108268	0.00237049	0.000122404	0.000256418	0.000121743	6.29e-05	0	0	4.41e-05	0	0	0	0	0	0	0	0.000183976
Leptotrichia_hofstadii	0	0	0	0.00189021	5.81e-05	0.000643678	0	0	0	0.000245359	0.000518807	0.000794597	0.000142898	9.31e-05	0.000254673	0.000268546	0.000137237	0.000154583	0.000280092	0.000550358	0	0.000107927	4.54e-05	3.79e-05	0.000136203	0	0.000247292	7.02e-05	6.66e-05	0.000294956	0	0.00013369	0	0	0.000163205	0.000128209	0	0.00018881	0	0.000396511	0	0.000123755	0.000485909	0.00020026	0.000437036	0.000267523	0	0.00026356	0.000367951
Peptococcus_sp._oral_taxon_168	0	0.00083612	0.000428204	0	0	0	6.36e-05	0.000176201	0	0.000327145	0	0.000148987	0.000285796	0.000186116	0	0	0	0.000309167	7e-05	0.000183453	0	0.000161891	0	0	0	0.000601443	0	0	0	0	0	0	0	0.000278882	8.16e-05	0	0	0	0.000525171	0.000237906	4.41e-05	0.000556896	0.00085034	0.000500651	0.000624337	0.000535045	0.000424917	0.000210848	0
Streptococcus_gordonii	0	0	7.14e-05	7.88e-05	0.000116171	0	0.000127162	5.87e-05	0.00127341	0.000408931	0.000363165	0.000198649	0	0.000279174	0.000101869	6.71e-05	0	7.73e-05	7e-05	0.000183453	0.000352184	0.000269818	0	0	0.000272405	0	0.000445126	0	6.66e-05	0.000196637	9.08e-05	0	7.22e-05	6.97e-05	4.08e-05	0.000256418	0	0.000629366	0.000150049	0	0	0	0	0	0	0	0	0.000105424	0.00110385
Rothia_mucilaginosa_nov_94.292%	0	0.000104515	0.000428204	0.000472553	0.000116171	0.00101149	0	0.000411136	0	0.000163572	0.000207523	0.000794597	0.000142898	0	0	0.00020141	0.000182983	0.000154583	0.000350116	9.17e-05	0	0.000539636	0.000181562	0	0	0.000300722	4.95e-05	0.000702001	0.000199774	0.000491594	0.000363207	0.000200535	0.000433072	0.000209161	4.08e-05	3.21e-05	0	0.000125873	0.000150049	7.93e-05	0.000132374	0	0	0	6.24e-05	0	0	5.27e-05	0.000459939
Fusobacterium_multispecies_spp4_2	0	0.00062709	0.000428204	0.000393794	5.81e-05	9.2e-05	0.000635809	0.000293669	0	0.000327145	0.000155642	0.000397298	0.000142898	0	0.000101869	0	9.15e-05	0.000386458	0.000140046	0.000275179	0	5.4e-05	9.08e-05	0.000454511	0	0	0	7.02e-05	0	0	0	0.00013369	0	0.000139441	0	3.21e-05	0	6.29e-05	0.000525171	0.000396511	0	0.000185632	0.000242954	0	0.000561903	0.000535045	0.000594884	0.00026356	0.000183976
Porphyromonas_pasteri	0	0.000104515	0.000642307	0.000393794	5.81e-05	9.2e-05	0	0.000704804	0	0.000327145	5.19e-05	4.97e-05	0.000142898	0	0	6.71e-05	4.57e-05	0.000386458	0	0.00146762	0	0.000107927	4.54e-05	0.000113628	0	0.000100241	0	7.02e-05	0	0.000196637	0.000181604	0	0	0.00181273	0	0	0	0	0.000450146	7.93e-05	0	0	0	0.00010013	6.24e-05	6.69e-05	0.000169967	0.000105424	9.2e-05
Rothia_mucilaginosa_nov_90.167%	0	0.00020903	0	0	0.000116171	0	0	0.000117467	0	0.00106322	0	9.93e-05	0.00071449	0	0	0	4.57e-05	0.00108208	0	0.000366905	0	0.000539636	0.000680859	0	0	0	0	0	0.000332956	0.000196637	9.08e-05	0.00040107	3.61e-05	0.000278882	0	0	0.000243487	0.000125873	0.000975317	0	4.41e-05	0	0	0	0	0	8.5e-05	0	0
Leptotrichia_sp._oral_taxon_417_nov_96.559%	0	0.00020903	7.14e-05	0	0.000464684	9.2e-05	0	0.000234935	0	0	0.000363165	0.000297974	0	9.31e-05	0	0.00060423	0.000777676	0.000154583	0.000630208	0.000183453	0	0.000107927	0	0	0	0.00110265	0	0	0.000266365	0	0	0.000534759	7.22e-05	0.000209161	8.16e-05	0.000256418	0.000121743	6.29e-05	0.000300098	7.93e-05	0.000132374	6.19e-05	0.000121477	0	0	0.000200642	0.00025495	0	0
SR1_[G-1]_sp._oral_taxon_345	0	0.00114967	0	0	0	0	0	0.000352402	0	8.18e-05	0	0.000397298	0	0	5.09e-05	0	0	0.00115938	0	0.00155935	0	5.4e-05	0	0	0	0.000100241	4.95e-05	0	0	0.000196637	0	0	0	0.00167329	0	0.000448732	0.000121743	0	0	0	0	0	0	0	6.24e-05	0	8.5e-05	0	0
Veillonella_sp._Oral_Taxon_C09	0.000159058	0	0	0.000315035	0.000116171	9.2e-05	0	0.000117467	0	8.18e-05	0	4.97e-05	0	9.31e-05	0.000560281	0.000134273	4.57e-05	0	7e-05	0	0.000201248	0.000269818	0.000272344	0.00018938	0.000817216	0.000400962	0.000197834	0	0.000332956	9.83e-05	0	0.00026738	0.000144357	6.97e-05	0.000163205	3.21e-05	0	0.000125873	7.5e-05	0	4.41e-05	0.000247509	0	0.00020026	6.24e-05	0	0.00025495	0.000105424	9.2e-05
Eikenella_corrodens	0	0.00020903	0	0	0	0	0.000381485	0	0.000318353	0.000327145	0	9.93e-05	0	9.31e-05	0.000101869	0	4.57e-05	0.000386458	7e-05	0.000366905	5.03e-05	5.4e-05	4.54e-05	0	0	0	0	0	0	9.83e-05	0	0.000200535	0	6.97e-05	4.08e-05	6.41e-05	0.000121743	6.29e-05	0.000225073	0.000317209	4.41e-05	0.000680651	0.000728863	0.00020026	0.000124867	6.69e-05	0.000169967	0.000210848	0.000275964
TM7_[G-1]_sp._oral_taxon_346	0	0	0	0	0	0	6.36e-05	0	0	0	0.000207523	0.000446961	0	0.000930579	0	0	9.15e-05	7.73e-05	7e-05	0	0	0	0.000590078	0	0	0	0.00192888	0.0004914	0	0	0	0	0	0	0.000775225	0.000641046	0	0.000125873	0	0	0	6.19e-05	0	0	6.24e-05	0	0	0	9.2e-05
Aggregatibacter_sp._oral_taxon_513	0	0.000104515	0.000142735	0	0	0	0	0.00105721	0	0	0	0.000148987	0	0.000558347	0	0	0.000640439	0	7e-05	0	0	0.00124116	0.000453906	0	0	0.000100241	9.89e-05	7.02e-05	0.000199774	0.000589912	0	0.00013369	0	0.000627484	8.16e-05	0	0	0	0.000225073	0	0	0	0	0	0	0	0	0	0.000459939
Lachnospiraceae_[G-3]_sp._oral_taxon_100	0	0.00156773	7.14e-05	0	0	0.000183908	0	0.000234935	0	0.00106322	0.000103761	9.93e-05	0	0.000186116	5.09e-05	0	0	0.00162313	7e-05	0.0017428	0	0.000269818	0	0	0	0.000100241	0	0	0	0	0	6.68e-05	0	0.000766925	0	0.000256418	0	0	0	0	0	0	0	0	0	0	0	0	0
Kingella_denitrificans	0	0	7.14e-05	0	0	0.000367816	0	0.000176201	0.00318353	0.000163572	5.19e-05	9.93e-05	0	9.31e-05	0	0	0.000274474	0	0.000140046	0.00100899	0	0.000161891	9.08e-05	0	0.000136203	0	0.000346209	0.0001404	0	0	0.000272405	0	3.61e-05	6.97e-05	0.000367212	0.000128209	0.000121743	0.000503493	0	0	4.41e-05	0	0	0.00010013	0	0.000200642	0	0	0.000367951
Neisseria_oralis	0	0	0	0	0	0	0.000317904	5.87e-05	0	8.18e-05	0.000363165	4.97e-05	0	0.000279174	0.000101869	0	0	0	0.000140046	0	0	0.000107927	0.00267804	0	0.000272405	0.000200481	0.000395667	0	6.66e-05	0	9.08e-05	0	0	0	0	0	0	0.000251746	0	0	0.000308873	6.19e-05	0	0	0	0	0	0	0
Solobacterium_moorei_nov_93.712%	0	0.000313545	0.000214102	0.000157518	0.000174257	0	0	0	0	0.000163572	5.19e-05	0.000148987	0.000428694	0	0	6.71e-05	0	0.000231875	0.000350116	0	5.03e-05	0.000161891	9.08e-05	0	0	0.000100241	0	0	0.000199774	0.000491594	0	0	0.000108268	0.000139441	0	3.21e-05	0.000243487	0.000125873	7.5e-05	0.000317209	0	0.000185632	0.000364431	0.00020026	0.000312168	0	0.000169967	0.000316272	0
Actinomyces_sp._Oral_Taxon_180	0	0.00041806	0	0	0	0	0	0.00046987	0	0	0	4.97e-05	0.000142898	9.31e-05	5.09e-05	0	0	7.73e-05	0	0	0	0.000377745	0	0	0	0	0	0	0	9.83e-05	0	0.00026738	0.000144357	0	8.16e-05	0.000673098	0.000486973	0	0.000225073	0.000317209	0	0.000309387	0	0.00010013	6.24e-05	0	8.5e-05	0.000474408	0
Prevotella_salivae_nov_97.352%	0.000477175	0	0	0	5.81e-05	0	0	5.87e-05	0	0	0	9.93e-05	0	0	0	6.71e-05	0	0	0	0	0	0	0	0	0.000136203	0	4.95e-05	0	0	9.83e-05	0	0.00013369	0	0	8.16e-05	0	0	0	0.00330107	0	4.41e-05	0	0	0	0	0	0	5.27e-05	0
Granulicatella_adiacens_nov_95.609%	0	0.000313545	0.000142735	7.88e-05	0.000116171	0.000275862	0.000190743	0.000176201	0	8.18e-05	0	0	0.00071449	0	0.000203739	0	9.15e-05	7.73e-05	0.000210069	0	0.000905615	0	0.000226953	0.00018938	0	0.000300722	4.95e-05	0.0001404	0.000466138	9.83e-05	9.08e-05	0	3.61e-05	0.000209161	8.16e-05	0	0	0.000314683	0.000150049	0	4.41e-05	0	0	0	0.000187301	6.69e-05	0.000169967	5.27e-05	9.2e-05
Fusobacterium_sp._HOT_204	0	0.00041806	0.00028547	7.88e-05	0.000116171	0	0.000254323	0.000176201	0	0.000245359	0.000207523	9.93e-05	0	0	0	0.000134273	0	0.000154583	7e-05	0.000366905	0	5.4e-05	0.000408515	0	0	0	0.00064296	0.0001404	6.66e-05	0	0	0.00013369	3.61e-05	0.000139441	0.000285609	9.62e-05	0.000121743	0.00018881	0.000900293	0	0	0	0	0	6.24e-05	0	8.5e-05	0.000105424	0.000183976
Veillonella_sp._oral_taxon_917	0.0160649	0	0	0	0.000871283	0	0	0	0	0	0	0	0	0	0	6.71e-05	0	0	0	0	0	0	0	0	0	0	0.00148375	0	0	0	0	0	0.00108268	0	0	0	0	0	0	0	0.00154437	0	0	0	0	0	0	0	0
Veillonella_sp._oral_taxon_780_nov_80.039%	0.000795292	0	7.14e-05	7.88e-05	0.000290428	0.000367816	0	5.87e-05	0	0	0.000881971	0.000297974	0	0	0.000713085	6.71e-05	0.000274474	0	0.000210069	0	0	5.4e-05	0.000680859	0	0.000544811	0.000200481	0.000296751	0	0.00053273	0	0	0	0.000108268	0	4.08e-05	0.000224366	0.000243487	0	0.000300098	0	8.82e-05	0	0	0	0	0	0	0	0.000183976
Rothia_mucilaginosa_nov_90.105%	0	0.00020903	0.000142735	0	0.000232342	0.000183908	0.000254323	0.000704804	0	0.000245359	0	9.93e-05	0.00071449	0	0.000101869	0	4.57e-05	0	0.000140046	0.000183453	0	0.000431709	0.000453906	0	0	0	0	0.0001404	0.000399547	0	9.08e-05	0.000601604	3.61e-05	0	0.000122404	0	0.000121743	6.29e-05	0.000150049	0	0	0	0	0.00010013	0	6.69e-05	0	0	0.000367951
Prevotella_oulorum	0	0	0	7.88e-05	0	0	0.000190743	0	0	0	0	0	0	0	0	0	0	0	0	0	0	0	4.54e-05	0	0.000272405	0	0.000593501	0.0001404	0	0	9.08e-05	0	0	0	4.08e-05	0.00128209	0	6.29e-05	0	0	0	0	0	0	0	0	0	0	0
Veillonella_denticariosi	0.000159058	0.00062709	0.000142735	0.000157518	0.000174257	0.000183908	0.000127162	0	0	0	0.000155642	4.97e-05	0.00114318	0	0.000101869	0.00020141	0.000182983	0	7e-05	0	0	0.000161891	0.000226953	0	0.000272405	0.000300722	0.000296751	0.0001404	6.66e-05	0.000294956	0	6.68e-05	0.000180447	0	4.08e-05	0.000128209	0	0	0	7.93e-05	0	0.000185632	0.000121477	0	0	0	8.5e-05	0.000158136	0
Leptotrichia_trevisanii	0	0.00020903	0.000214102	0.000157518	0	0.000275862	0	0	0	8.18e-05	0.000155642	4.97e-05	0	0.000279174	0	0	4.57e-05	0	0.000350116	0	0	5.4e-05	0.000408515	0	0.000136203	0.000100241	0.000395667	0	6.66e-05	9.83e-05	9.08e-05	0.000200535	0	0	0.000122404	3.21e-05	0	0.00018881	0	0	4.41e-05	0	0	0	0	0	0	0	0.000459939
Parvimonas_micra	0.000159058	0	7.14e-05	0	5.81e-05	0	0.0016531	0	0	0	0.000103761	0.000496623	0	0.000186116	5.09e-05	0	0	0	0.000210069	0	5.03e-05	5.4e-05	4.54e-05	0	0	0	4.95e-05	0	0	9.83e-05	0	6.68e-05	0	6.97e-05	0.000163205	0.000865412	0	0	0	0	0	0	0	0	0	0	0	5.27e-05	0.000643915
Lactobacillus_rhamnosus	0	0	0	0	0	0	0	0	0.005412	0	0	0	0	9.31e-05	0	0	0	0	0	0	0	0	0	0	0	0	0	0	0	0	0	0	0	0	0	0	0	0	0	0	0	0	0	0	0	0	0	0	0
[truncated: 16 more columns]

## Sheet: Detection frequencies
Group	Autism	Autism	Autism	Autism	Autism	Autism	Autism	Autism	Autism	Autism	Autism	Autism	Autism	Autism	Autism	Autism	Control	Control	Control	Control	Control	Control	Control	Control	Control	Control	Control	Control	Control	Control	Control	Control	Control	Control	Control	Control	Control	Control	Control	Control	Control	Control	Control	Control	Control	Control	Control	Control	Control
ID	A1	A2	A3	A4	A5	A6	A7	A8	A9	A10	A11	A12	A13	A14	A15	A16	A17	A18	A19	A20	A21	A22	A23	A24	A25	A26	A27	A28	A29	A30	A31	A32	A33	A34	A35	A36	A37	A38	A39	A40	A41	A42	A43	A44	A45	A46	A47	A48	A49
Actinomyces_lingnae_[NVP]	1	1	1	1	1	1	1	1	0	1	1	1	1	1	1	1	1	1	1	1	1	1	1	1	1	1	1	1	1	1	1	1	1	1	1	1	1	1	1	1	1	1	1	1	1	1	1	1	1
Actinomyces_odontolyticus	1	1	1	1	1	1	1	1	1	1	1	1	1	1	1	1	1	1	1	1	1	1	1	1	1	1	1	1	1	1	1	1	1	1	1	1	1	1	1	1	1	1	1	1	1	1	1	1	1
Rothia_mucilaginosa	1	1	1	1	1	1	1	1	1	1	1	1	1	1	1	1	1	1	1	1	1	1	1	1	1	1	1	1	1	1	1	1	1	1	1	1	1	1	1	1	1	1	1	1	1	1	1	1	1
Atopobium_parvulum	1	1	1	1	1	1	1	1	1	1	1	1	1	1	1	1	1	1	1	1	1	1	1	1	1	1	1	1	1	1	1	1	1	1	1	1	1	1	1	1	1	1	1	1	1	1	1	1	1
Porphyromonas_sp._oral_taxon_279	1	1	1	1	1	1	1	1	1	1	1	1	1	1	1	1	1	1	1	1	1	1	1	1	1	1	1	1	1	1	1	1	1	1	1	1	1	1	1	1	1	1	1	1	1	1	1	1	1
Prevotella_melaninogenica	1	1	1	1	1	1	1	1	1	1	1	1	1	1	1	1	1	1	1	1	1	1	1	1	1	1	1	1	1	1	1	1	1	1	1	1	1	1	1	1	1	1	1	1	1	1	1	1	1
Gemella_sanguinis	1	1	1	1	1	1	1	1	0	1	1	1	1	1	1	1	1	1	1	1	1	1	1	1	1	1	1	1	1	1	1	1	1	1	1	1	1	1	1	1	1	1	1	1	1	1	1	1	1
Granulicatella_adiacens	1	1	1	1	1	1	1	1	1	1	1	1	1	1	1	1	1	1	1	1	1	1	1	1	1	1	1	1	1	1	1	1	1	1	1	1	1	1	1	1	1	1	1	1	1	1	1	1	1
Streptococcus_infantis	1	1	1	1	1	1	1	1	1	1	1	1	1	1	1	1	1	1	1	1	1	1	1	1	1	1	1	1	1	1	1	1	1	1	1	1	1	1	1	1	1	1	1	1	1	1	1	1	1
Streptococcus_mitis	1	1	1	1	1	1	1	1	1	1	1	1	1	1	1	1	1	1	1	1	1	1	1	1	1	1	1	1	1	1	1	1	1	1	1	1	1	1	1	1	1	1	1	1	1	1	1	1	1
Streptococcus_multispecies_spp40_2	1	1	1	1	1	1	1	1	1	1	1	1	1	1	1	1	1	1	1	1	1	1	1	1	1	1	1	1	1	1	1	1	1	1	1	1	1	1	1	1	1	1	1	1	1	1	1	1	1
Streptococcus_sp._oral_taxon_061	1	1	1	1	1	1	1	1	1	1	1	1	1	1	1	1	1	1	1	1	1	1	1	1	1	1	1	1	1	1	1	1	1	1	1	1	1	1	1	1	1	1	1	1	1	1	1	1	1
Streptococcus_sp._oral_taxon_064	1	1	1	1	1	1	1	1	1	1	1	1	1	1	1	1	1	1	1	1	1	1	1	1	1	1	1	1	1	1	1	1	1	1	1	1	1	1	1	1	1	1	1	1	1	1	1	1	1
Streptococcus_sp._oral_taxon_431	1	1	1	1	1	1	1	1	1	1	1	1	1	1	1	1	1	1	1	1	1	1	1	1	1	1	1	1	1	1	1	1	1	1	1	1	1	1	1	1	1	1	1	1	1	1	1	1	1
Lachnoanaerobaculum_umeaense	0	1	1	1	1	1	1	1	0	1	1	1	1	1	1	1	1	1	1	1	1	1	1	1	1	1	1	1	1	1	1	1	1	1	1	1	1	1	1	1	1	1	1	1	1	1	1	1	1
Oribacterium_sinus	1	1	1	1	1	1	1	1	0	1	1	1	1	1	1	1	1	1	1	1	1	1	1	1	1	1	1	1	1	1	1	1	1	1	1	1	1	1	1	1	1	1	1	1	1	1	1	1	1
Mogibacterium_diversum	1	1	1	1	1	1	1	1	0	1	1	1	1	1	1	1	1	1	1	1	1	1	1	1	1	1	1	1	1	1	1	1	1	1	1	1	1	1	1	1	1	1	1	1	1	1	1	1	1
Solobacterium_moorei	1	1	1	1	1	1	1	1	0	1	1	1	1	1	1	1	1	1	1	1	1	1	1	1	1	1	1	1	1	1	1	1	1	1	1	1	1	1	1	1	1	1	1	1	1	1	1	1	1
Veillonella_parvula_group	1	1	1	1	1	1	1	1	1	1	1	1	1	1	1	1	1	1	1	1	1	1	1	1	1	1	1	1	1	1	1	1	1	1	1	1	1	1	1	1	1	1	1	1	1	1	1	1	1
Fusobacterium_periodonticum	1	1	1	1	1	1	1	1	0	1	1	1	1	1	1	1	1	1	1	1	1	1	1	1	1	1	1	1	1	1	1	1	1	1	1	1	1	1	1	1	1	1	1	1	1	1	1	1	1
Leptotrichia_sp._oral_taxon_417	1	1	1	1	1	1	0	1	0	1	1	1	1	1	1	1	1	1	1	1	1	1	1	1	1	1	1	1	1	1	1	1	1	1	1	1	1	1	1	1	1	1	1	1	1	1	1	1	1
Neisseria_flavescens|subflava	1	1	1	1	1	1	1	1	1	1	1	1	1	1	1	1	1	1	1	1	1	1	1	1	1	1	1	1	1	1	1	1	1	1	1	1	1	1	1	1	1	1	1	1	1	1	1	1	1
Campylobacter_concisus	1	1	1	1	1	1	1	1	0	1	1	1	1	1	1	1	1	1	1	1	1	1	1	1	1	1	1	1	1	1	1	1	1	1	1	1	1	1	1	1	1	1	1	1	1	1	1	1	1
Haemophilus_parainfluenzae	1	1	1	1	1	1	1	1	1	1	1	1	1	1	1	1	1	1	1	1	1	1	1	1	1	1	1	1	1	1	1	1	1	1	1	1	1	1	1	1	1	1	1	1	1	1	1	1	1
Prevotella_histicola	1	1	1	1	1	1	1	1	0	1	1	1	1	1	1	1	1	1	1	1	1	1	1	1	1	1	1	1	1	1	1	1	1	0	1	1	1	1	1	1	1	1	1	1	1	1	1	1	1
Prevotella_pallens	1	1	1	1	1	1	1	1	0	1	1	1	1	1	1	1	1	1	1	1	1	1	1	1	1	1	1	1	1	1	1	1	1	0	1	1	1	1	1	1	1	1	1	1	1	1	1	1	1
Prevotella_salivae	1	1	1	1	1	1	1	1	1	1	1	1	1	1	1	1	1	1	1	1	1	1	1	1	1	1	1	1	1	1	1	1	1	0	1	1	1	1	1	1	1	1	1	1	1	1	1	1	1
Prevotella_sp._oral_taxon_314	1	1	1	1	1	1	1	1	0	1	1	1	1	1	1	1	1	1	1	1	0	1	1	1	1	1	1	1	1	1	1	1	1	1	1	1	1	1	1	1	1	1	1	1	1	1	1	1	1
Granulicatella_adiacens_nov_96.000%	1	1	1	1	1	1	1	1	1	1	0	1	1	0	1	1	1	1	1	1	1	1	1	1	1	1	1	1	1	1	1	1	1	1	1	1	1	1	1	1	1	1	1	1	1	1	1	1	1
Streptococcus_dentisani	1	1	1	0	1	1	1	1	1	1	1	1	1	1	1	1	1	1	1	1	1	1	1	1	1	1	1	1	1	1	1	1	1	1	1	1	1	1	1	1	1	1	1	1	1	1	1	1	1
Streptococcus_sp._oral_taxon_066	1	1	1	1	1	1	1	1	1	1	1	1	1	1	1	1	1	1	1	1	1	1	1	1	1	1	1	1	1	1	1	1	1	1	1	1	1	1	1	1	1	1	1	1	1	1	1	1	1
Streptococcus_sp._oral_taxon_423	1	1	1	1	1	1	1	1	1	1	1	1	1	1	1	1	1	1	1	1	1	1	1	1	1	1	1	1	1	1	1	1	1	1	1	1	1	1	1	1	1	1	1	1	1	1	1	1	1
Lachnoanaerobaculum_orale	1	1	1	1	1	1	1	1	0	1	1	1	1	1	1	1	1	1	1	1	1	1	1	1	1	1	1	1	1	1	1	1	1	1	1	1	1	1	1	0	1	1	1	1	1	1	1	1	1
Oribacterium_asaccharolyticum	1	1	1	1	1	1	1	1	0	1	1	1	1	1	1	1	1	1	1	1	1	1	1	1	1	1	1	1	1	1	1	1	1	1	1	1	1	1	1	1	1	1	1	1	1	1	1	1	0
Peptostreptococcaceae_[XI][G-1]_[Eubacterium]_sulci	0	1	1	1	1	1	0	1	0	1	1	1	1	1	1	1	1	1	1	1	1	1	1	1	1	1	1	1	1	1	1	1	1	1	1	1	1	1	1	1	1	1	1	1	1	1	1	1	1
Fusobacterium_nucleatum_subsp._polymorphum	1	1	1	1	1	1	1	1	0	1	1	1	1	1	1	1	1	1	1	1	1	1	1	1	1	1	1	1	1	1	1	1	1	1	1	1	1	1	1	1	1	1	1	1	1	1	1	1	1
Leptotrichia_sp._oral_taxon_215	1	1	1	1	1	1	1	1	0	1	1	1	1	1	1	1	1	1	1	1	1	1	1	1	0	1	1	1	1	1	1	1	1	1	1	1	1	1	1	1	1	1	1	1	1	1	1	1	1
Actinomyces_sp._oral_taxon_180	0	1	1	1	1	1	0	1	1	1	1	1	1	1	1	1	1	1	1	1	1	1	1	1	0	1	1	1	1	1	1	1	1	1	1	1	1	1	1	1	1	1	1	1	1	1	1	1	1
Gemella_haemolysans	1	1	1	1	1	1	1	1	1	1	1	1	1	1	1	1	1	1	1	1	1	1	1	1	1	1	1	1	1	1	1	1	1	1	1	1	1	1	0	1	1	1	1	1	1	1	1	0	1
Streptococcus_australis	1	1	1	1	1	1	1	1	1	1	1	1	1	1	1	1	1	1	1	1	1	1	1	1	0	1	0	1	1	1	1	1	1	1	1	1	1	1	1	1	1	1	1	1	1	1	1	1	1
Streptococcus_parasanguinis_I	1	1	1	1	1	1	1	1	1	1	1	1	1	1	1	1	1	1	1	0	1	1	1	1	1	1	1	1	1	1	1	1	1	0	1	1	1	1	1	1	1	1	1	1	1	1	1	1	1
Streptococcus_parasanguinis_II	1	1	1	1	1	1	1	1	1	1	1	1	1	1	1	1	1	1	1	0	1	1	1	1	1	1	1	1	1	1	1	1	1	0	1	1	1	1	1	1	1	1	1	1	1	1	1	1	1
Streptococcus_salivarius	1	1	1	1	1	1	1	1	1	1	1	1	1	1	1	1	1	0	1	0	1	1	1	1	1	1	1	1	1	1	1	1	1	1	1	1	1	1	1	1	1	1	1	1	1	1	1	1	1
Streptococcus_sanguinis	0	1	1	1	1	1	1	1	1	1	1	1	1	1	1	1	1	1	1	1	1	1	1	1	0	1	1	1	1	1	1	1	1	0	1	1	1	1	1	1	1	1	1	1	1	1	1	1	1
Catonella_morbi	1	1	1	1	1	1	1	1	0	1	1	1	1	1	1	1	1	1	1	1	0	1	1	1	1	1	1	1	1	1	1	1	1	1	1	1	1	1	1	1	1	1	1	1	1	1	1	1	1
Veillonella_atypica	1	1	1	1	1	1	1	1	0	1	1	1	1	1	1	1	1	1	1	0	1	1	1	1	1	1	1	1	1	1	1	1	1	0	1	1	1	1	1	1	1	1	1	1	1	1	1	1	1
TM7_[G-1]_sp._oral_taxon_352	1	1	1	0	1	1	0	1	0	1	1	1	1	1	1	1	1	1	1	1	1	1	1	1	0	1	1	1	1	1	0	1	1	1	1	1	1	1	1	1	1	1	1	1	1	1	1	1	1
Actinomyces_sp._oral_taxon_172	1	1	0	1	1	1	1	1	1	1	1	1	1	1	1	1	1	0	1	0	1	1	1	1	0	1	1	1	1	1	1	1	1	1	1	1	1	1	1	1	1	1	1	1	1	1	1	1	1
Alloprevotella_sp._oral_taxon_308	1	1	1	1	1	1	1	1	0	0	1	1	1	1	1	1	1	1	1	0	1	1	1	1	1	1	1	1	1	1	1	1	1	0	1	1	1	1	1	1	1	1	1	1	1	1	1	1	1
Prevotella_sp._oral_taxon_313	1	1	1	1	1	1	0	1	1	1	1	1	1	1	1	1	1	1	1	0	1	1	1	0	1	1	1	1	1	1	1	1	1	0	1	1	1	1	1	1	1	1	1	1	1	1	1	1	1
Streptococcus_sp._oral_taxon_057	1	1	1	1	1	1	1	1	1	1	1	1	1	1	1	1	1	1	1	0	1	1	1	1	1	1	1	1	1	1	1	1	1	0	1	1	1	1	1	1	1	1	1	1	1	1	1	1	0
Streptococcus_sp._oral_taxon_074	1	1	1	1	1	1	1	1	1	0	1	1	0	1	1	1	1	0	1	1	1	1	1	1	1	1	1	1	1	1	1	1	1	0	1	1	1	1	1	1	1	1	1	1	1	1	1	1	1
Streptococcus_tigurinus	0	1	0	1	1	1	1	1	1	1	1	1	0	1	1	1	1	1	1	1	1	1	1	1	1	1	1	0	1	1	0	1	1	1	1	1	0	1	1	1	1	1	1	1	1	1	1	1	1
Stomatobaculum_sp._oral_taxon_097	0	1	1	1	1	1	1	1	0	1	1	1	1	1	1	1	1	1	1	1	1	1	1	1	0	1	0	1	1	1	1	1	1	1	0	1	1	1	1	1	1	1	1	1	1	1	1	1	1
Veillonella_multispecies_spp38_2	1	1	1	1	1	1	1	1	0	1	1	1	1	1	1	1	1	0	1	0	1	1	1	1	1	1	1	1	1	1	1	1	1	0	1	1	1	1	1	1	1	1	1	1	1	1	1	1	1
Leptotrichia_hongkongensis	0	1	1	1	1	1	1	1	0	1	1	1	1	1	1	1	1	1	1	1	1	1	1	1	1	1	1	1	1	1	1	1	1	1	1	1	0	1	1	1	1	1	0	1	1	1	1	1	1
Actinomyces_graevenitzii	1	1	1	1	1	1	1	1	0	1	1	1	1	1	1	1	1	1	1	1	1	1	1	1	1	1	1	1	1	1	1	1	1	1	1	1	1	1	1	1	1	1	0	0	0	1	0	1	1
Peptostreptococcus_stomatis	0	1	1	1	1	1	1	1	0	1	1	1	1	1	0	1	1	1	1	1	1	1	1	1	0	1	0	1	1	1	1	1	1	1	1	1	1	1	1	1	1	1	1	1	1	1	1	1	1
Selenomonas_sp._oral_taxon_136	1	1	1	1	1	1	0	0	0	0	1	1	0	1	1	1	1	0	1	1	0	1	1	0	1	1	1	1	1	1	1	1	1	1	1	1	1	1	1	1	1	1	1	1	1	1	1	1	0
Alloprevotella_sp._oral_taxon_473	0	1	1	1	1	1	1	1	0	1	1	1	1	1	1	1	1	1	1	1	0	1	1	0	1	1	1	1	1	1	1	1	1	1	1	1	1	1	0	1	1	1	1	1	1	1	1	1	1
Prevotella_nanceiensis	0	1	1	1	1	1	1	1	0	1	1	1	1	1	1	1	1	1	1	1	1	1	1	1	0	1	1	1	1	1	1	1	1	1	1	1	1	1	0	1	1	1	1	1	1	1	1	1	1
Capnocytophaga_leadbetteri	1	1	1	1	1	1	1	1	1	1	1	1	1	1	1	0	1	1	1	1	1	1	1	1	1	0	1	1	0	1	1	1	1	1	1	1	1	1	1	0	1	0	1	1	1	1	1	1	1
Capnocytophaga_sputigena	1	1	1	1	1	0	1	1	1	1	1	1	1	0	1	1	1	1	0	1	1	1	1	1	1	1	1	1	1	0	1	1	1	1	1	1	1	1	1	1	1	1	1	1	1	1	1	1	1
Megasphaera_micronuciformis	1	0	1	1	1	1	1	1	0	1	1	1	1	1	1	1	1	1	1	1	1	1	1	1	1	1	1	1	1	1	1	1	1	0	1	1	1	1	1	1	1	1	0	0	1	0	0	1	1
Fusobacterium_nucleatum_subsp._animalis	1	0	1	0	1	1	0	0	0	1	1	1	0	1	1	1	1	1	1	1	1	1	1	0	1	1	1	1	1	1	1	1	1	0	1	1	0	1	1	1	0	1	1	1	1	1	1	1	1
Leptotrichia_sp._oral_taxon_221	1	0	1	0	1	1	0	1	0	0	1	1	1	1	1	1	1	0	1	1	1	1	1	0	1	1	1	1	1	1	0	1	1	0	1	1	1	1	1	1	1	1	1	1	1	1	1	1	1
Prevotella_histicola_nov_97.769%	1	1	1	1	1	1	1	1	0	1	1	1	1	1	1	1	1	1	1	0	0	1	1	1	1	0	1	1	1	1	1	1	1	0	1	1	0	1	1	1	1	1	0	1	1	1	1	1	1
Capnocytophaga_gingivalis	1	1	1	0	1	1	1	1	1	1	0	1	1	1	1	1	1	1	1	1	1	1	1	0	0	1	1	0	1	1	1	1	1	1	1	1	0	1	1	1	1	1	1	1	1	1	1	1	1
Streptococcus_cristatus	0	1	1	1	1	1	1	1	0	1	1	1	1	1	1	1	1	1	1	0	1	1	1	1	1	1	1	1	1	1	1	1	1	1	1	1	1	1	1	1	1	0	0	1	1	0	1	0	1
Lachnoanaerobaculum_saburreum	1	0	0	1	1	1	0	0	0	1	1	1	1	1	0	1	1	1	1	1	1	1	1	0	1	0	1	1	1	0	1	1	1	0	1	1	1	1	1	1	1	1	1	1	1	1	1	1	0
Veillonella_parvula_group_nov_83.852%	0	1	1	1	1	1	1	1	0	1	1	1	0	1	1	1	1	1	1	1	0	1	1	1	1	1	1	1	1	1	1	1	1	1	1	1	1	1	1	0	1	1	0	1	0	1	0	1	1
Lautropia_mirabilis	1	1	1	1	1	1	1	1	1	1	1	1	0	1	1	1	1	1	1	1	1	1	1	1	1	1	1	1	1	1	1	1	1	0	1	1	1	1	0	0	1	1	0	1	1	1	1	1	1
Neisseria_flava	0	1	1	1	1	1	0	1	1	1	1	1	1	1	1	0	1	1	1	1	1	1	1	1	1	1	1	1	0	1	1	1	1	1	0	1	1	0	0	1	1	1	1	1	1	1	1	1	1
Prevotella_multispecies_spp33_2	0	1	1	1	1	1	0	1	0	0	1	1	1	1	1	1	1	1	1	0	0	1	1	1	1	1	1	1	1	1	1	1	1	0	1	1	1	0	0	1	1	1	1	1	1	1	0	1	1
Bergeyella_sp._oral_taxon_322	0	1	1	1	1	0	1	1	0	1	0	1	1	0	0	0	1	1	1	1	1	1	1	0	0	1	0	1	1	1	1	1	1	1	0	0	1	0	1	1	1	1	1	1	1	1	1	1	1
Streptococcus_sp._oral_taxon_058	1	1	1	0	1	0	1	1	1	1	1	1	1	1	1	0	0	1	1	1	1	1	1	1	1	1	1	1	1	1	1	1	1	1	0	1	1	1	0	1	1	1	1	1	1	1	1	1	1
Lachnospiraceae_[G-2]_sp._oral_taxon_096	0	1	1	0	1	1	0	1	0	0	1	1	0	1	1	1	1	0	1	1	0	1	1	0	0	1	1	1	1	1	0	1	1	0	1	1	1	1	1	1	1	1	1	1	1	1	1	1	0
Oribacterium_multispecies_spp10_2	0	1	1	1	1	1	0	1	0	1	1	1	1	1	1	1	1	1	0	1	0	1	1	1	1	1	0	1	1	1	1	0	1	1	1	1	1	1	1	1	1	1	1	0	1	1	1	1	1
Leptotrichia_sp._oral_taxon_225	1	1	1	0	1	0	1	1	1	1	1	1	1	1	1	1	1	1	1	1	0	1	1	1	1	1	1	1	1	1	1	1	1	1	1	1	1	1	1	1	1	1	1	0	0	0	1	0	1
Tannerella_sp._oral_taxon_286	0	1	1	1	0	0	1	1	0	1	1	1	0	1	1	1	1	1	1	1	1	1	1	1	1	1	0	0	0	1	1	1	1	1	1	1	1	1	1	0	1	1	1	0	1	1	0	1	0
Streptococcus_multispecies_spp24_2	0	1	1	0	1	1	1	1	1	0	1	1	1	1	1	1	1	1	1	0	1	1	1	1	0	0	1	1	1	1	1	0	1	1	0	0	1	1	1	1	1	1	1	1	1	1	1	1	1
Streptococcus_multispecies_spp34_2	0	1	1	0	1	1	1	1	1	1	1	1	1	1	1	1	1	1	1	0	1	1	1	1	0	1	1	1	1	1	1	1	1	1	1	1	1	1	0	0	1	1	1	1	1	1	1	1	0
Streptococcus_vestibularis	0	0	0	0	1	1	1	0	0	0	0	1	0	0	0	1	0	0	1	0	1	1	1	1	1	1	1	0	1	1	1	0	1	0	1	1	1	1	1	0	1	1	1	1	1	1	1	1	0
Aggregatibacter_sp._oral_taxon_458	1	1	1	1	1	1	1	1	0	1	1	1	0	0	1	0	1	1	1	1	0	1	1	0	1	0	1	1	1	1	1	1	1	1	1	1	0	0	0	1	1	1	1	1	1	1	1	1	1
Haemophilus_sp._oral_taxon_036	1	1	1	0	1	1	1	0	0	1	0	1	1	1	0	0	1	0	1	1	0	1	1	0	1	1	1	1	1	1	1	1	1	1	1	1	1	1	0	1	1	1	1	1	0	0	0	1	1
TM7_[G-3]_sp._oral_taxon_351	0	0	1	0	1	1	0	1	0	1	1	1	1	1	1	1	1	1	1	1	0	1	0	0	0	1	1	1	1	1	1	0	1	0	1	1	1	1	1	1	1	1	1	1	1	1	1	1	1
TM7_[G-6]_sp._oral_taxon_870	1	1	1	0	1	1	1	1	1	1	1	1	1	1	0	1	1	0	1	1	1	1	1	0	0	1	1	1	1	1	0	1	1	1	1	1	1	1	0	1	0	1	1	1	1	1	1	1	1
Propionibacterium_acidipropionici_Oral_Taxon_A80_nov_81.452%	0	1	1	1	1	1	1	1	0	1	1	1	0	1	1	0	1	1	1	1	0	1	1	1	1	1	1	1	1	1	1	1	1	1	1	0	1	1	1	1	1	1	0	1	1	0	0	1	1
Streptococcus_oralis	1	1	1	1	1	1	1	1	1	0	0	1	1	1	1	1	1	0	1	0	1	1	1	1	1	0	1	1	0	1	1	1	1	1	1	1	1	1	1	1	1	1	1	1	1	0	1	1	1
Veillonella_sp._Oral_Taxon_C09	1	0	0	1	1	1	0	1	0	1	0	1	0	1	1	1	1	0	1	0	1	1	1	1	1	1	1	0	1	1	0	1	1	1	1	1	0	1	1	0	1	1	0	1	1	0	1	1	1
Fusobacterium_periodonticum_nov_96.044%	0	1	1	1	1	1	1	1	0	1	1	1	1	0	1	1	1	1	1	1	0	1	0	1	0	1	0	1	1	0	0	1	1	1	1	1	1	1	1	1	1	1	1	1	1	1	1	1	0
Leptotrichia_buccalis	1	1	1	1	1	1	1	1	0	1	1	1	1	1	1	1	1	1	1	1	0	1	1	0	1	1	1	0	1	1	1	1	1	0	1	1	1	1	1	0	1	1	0	0	1	0	1	1	1
Leptotrichia_hofstadii	0	0	0	1	1	1	0	0	0	1	1	1	1	1	1	1	1	1	1	1	0	1	1	1	1	0	1	1	1	1	0	1	0	0	1	1	0	1	0	1	0	1	1	1	1	1	0	1	1
Rothia_mucilaginosa_nov_91.755%	0	1	1	1	0	1	1	1	0	1	1	1	1	1	0	1	1	1	1	1	1	1	1	1	0	1	0	1	1	1	1	1	1	1	0	1	1	1	1	1	1	0	1	1	1	1	0	1	0
Alloprevotella_tannerae	0	1	1	0	1	1	1	1	0	1	1	1	1	1	0	1	1	1	1	1	1	0	0	0	0	1	1	1	1	0	0	1	0	1	1	1	1	1	1	1	1	1	1	1	1	1	1	1	1
Capnocytophaga_granulosa	0	1	0	0	0	1	1	1	0	0	1	1	0	1	1	1	1	1	1	1	0	1	1	0	0	1	1	0	1	1	1	1	1	1	1	1	1	1	0	0	1	0	1	0	1	1	0	1	1
Abiotrophia_defectiva	0	1	1	1	1	1	0	1	1	1	1	1	1	1	0	0	1	1	1	1	1	1	1	1	0	1	1	1	1	1	1	1	1	1	1	1	1	1	1	0	1	0	0	0	0	0	0	0	1
Leptotrichia_sp._oral_taxon_212	0	1	1	1	1	1	1	1	0	1	1	1	1	1	1	1	1	1	1	1	1	1	1	1	1	1	1	1	1	1	0	1	1	1	1	1	1	1	1	0	1	0	0	0	0	0	0	1	1
Eikenella_corrodens	0	1	0	0	0	0	1	0	1	1	0	1	0	1	1	0	1	1	1	1	1	1	1	0	0	0	0	0	0	1	0	1	0	1	1	1	1	1	1	1	1	1	1	1	1	1	1	1	1
Rothia_dentocariosa	0	1	1	1	1	1	1	1	0	1	1	1	1	1	1	1	1	1	1	1	1	1	1	1	1	1	1	1	1	1	1	0	1	0	1	1	1	1	0	0	1	0	0	0	0	0	1	0	1
Prevotella_melaninogenica_nov_96.349%	0	0	1	1	1	1	0	1	0	0	1	1	1	1	1	1	1	1	1	0	0	1	1	0	1	1	1	1	1	1	0	1	1	0	1	1	0	1	1	1	1	1	1	1	1	0	0	1	1
Prevotella_sp._oral_taxon_306	1	1	1	1	1	1	0	1	0	0	1	1	1	1	1	1	1	0	1	0	0	1	1	0	0	1	1	1	1	1	1	1	1	0	1	1	1	1	1	1	1	1	0	0	0	0	0	1	1
Granulicatella_adiacens_nov_95.609%	0	1	1	1	1	1	1	1	0	1	0	0	1	0	1	0	1	1	1	0	1	0	1	1	0	1	1	1	1	1	1	0	1	1	1	0	0	1	1	0	1	0	0	0	1	1	1	1	1
Granulicatella_elegans	1	1	1	1	1	1	1	1	0	1	1	1	1	1	1	1	1	1	1	1	1	1	1	1	1	1	1	1	1	1	1	1	1	1	1	1	1	1	0	0	1	0	0	0	0	0	0	0	1
Butyrivibrio_sp._oral_taxon_455	0	1	1	0	1	0	0	1	0	0	1	1	0	1	0	1	1	0	1	1	1	1	1	0	0	1	1	1	1	1	1	1	1	0	1	1	1	1	1	1	1	1	0	0	0	0	1	0	0
Selenomonas_sp._oral_taxon_149	1	0	1	1	1	0	0	0	0	0	1	1	0	1	0	1	1	1	1	0	1	0	0	1	0	1	0	1	1	0	0	1	1	0	1	1	1	1	1	1	1	1	0	1	1	1	1	1	0
Leptotrichia_sp._oral_taxon_392	1	1	1	1	1	1	1	1	0	1	1	1	1	1	1	0	1	1	0	1	1	1	1	0	0	0	1	1	1	1	1	1	1	1	1	1	1	1	1	0	1	1	0	0	1	1	0	1	1
Leptotrichia_sp._oral_taxon_498	1	1	1	1	1	1	0	1	0	1	1	1	1	1	1	1	1	1	1	1	0	1	1	0	1	1	1	1	1	1	1	1	1	0	1	1	0	1	1	1	1	0	0	0	0	0	1	0	1
Neisseria_elongata	0	1	0	0	1	0	1	1	0	1	1	1	0	0	0	0	1	0	0	1	0	1	0	1	1	1	0	0	1	0	1	1	1	1	0	1	0	1	0	1	1	1	1	1	1	1	1	1	1
Aggregatibacter_segnis	0	1	1	0	1	0	1	1	0	1	1	1	1	0	1	0	1	1	1	1	0	1	1	0	1	1	0	1	0	1	0	1	0	1	0	1	1	1	0	1	1	1	1	1	1	1	1	1	1
Prevotella_oris	0	0	1	1	0	0	1	0	0	0	1	1	0	1	1	0	1	1	1	1	0	1	1	1	0	0	1	0	0	1	1	1	0	0	1	1	0	1	0	1	1	0	1	1	1	1	1	1	1
Stomatobaculum_longum	1	0	0	1	1	1	0	1	0	0	1	1	0	1	1	1	1	0	1	0	1	1	1	1	1	1	1	1	1	1	1	1	1	0	1	1	1	1	1	0	1	0	0	0	0	0	0	0	1
Fusobacterium_nucleatum_subsp._vincentii	1	1	1	1	1	1	1	1	0	1	1	1	0	1	1	0	1	0	1	0	0	1	0	0	1	1	1	1	0	1	1	1	0	0	1	0	0	1	1	1	0	1	1	1	1	1	1	1	1
Leptotrichia_wadei	1	0	1	1	1	1	1	1	0	0	1	1	0	1	1	1	1	1	1	0	0	1	0	0	1	1	1	1	1	1	1	0	1	0	1	1	1	1	1	0	1	0	1	0	1	1	0	0	1
Neisseria_mucosa	1	1	1	1	1	0	0	1	1	0	1	0	1	0	1	1	1	1	1	1	0	1	0	0	0	0	1	0	0	0	0	1	1	0	1	1	0	1	1	1	1	1	1	1	1	1	1	1	1
Haemophilus_sputorum	0	1	1	0	1	0	1	1	0	1	1	0	1	1	1	1	1	1	0	1	0	1	1	1	0	1	0	0	1	1	0	1	0	1	1	0	1	1	0	1	1	1	1	1	1	1	1	1	1
Rothia_mucilaginosa_nov_94.292%	0	1	1	1	1	1	0	1	0	1	1	1	1	0	0	1	1	1	1	1	0	1	1	0	0	1	1	1	1	1	1	1	1	1	1	1	0	1	1	1	1	0	0	0	1	0	0	1	1
Porphyromonas_catoniae	0	1	1	1	0	1	1	1	0	1	1	1	0	1	0	0	1	1	1	1	0	1	1	0	0	1	1	0	1	1	1	1	1	0	1	1	1	1	0	0	1	1	1	0	1	1	1	0	1
Prevotella_pallens_nov_95.740%	0	0	1	1	1	1	0	1	0	0	1	1	1	1	1	1	1	1	1	0	0	1	1	0	0	1	0	0	1	1	0	1	1	0	1	1	1	1	1	1	0	1	0	1	1	1	1	1	1
Oribacterium_parvum	0	1	1	1	0	1	0	0	0	1	0	1	1	1	0	0	0	1	1	1	0	1	0	0	0	1	0	0	1	1	1	0	1	1	1	1	0	1	1	1	1	1	1	1	1	1	1	1	0
Leptotrichia_shahii	1	1	1	1	1	1	1	1	0	1	1	1	1	1	1	1	1	1	1	1	1	1	1	0	1	0	1	0	1	1	1	1	1	1	1	1	1	1	1	0	1	0	0	0	0	0	0	0	1
Campylobacter_sp._oral_taxon_044	1	1	1	0	0	1	0	0	0	1	1	1	0	1	1	1	0	0	1	1	0	1	1	0	0	1	1	1	1	1	0	0	0	1	1	1	1	1	0	1	1	1	1	1	1	1	1	1	0
Porphyromonas_sp._oral_taxon_930	0	1	1	1	1	1	0	1	0	1	1	1	1	1	1	1	1	1	1	1	0	1	1	0	1	1	1	1	1	1	1	1	1	1	1	1	1	1	0	0	1	0	0	0	0	0	0	0	1
Alloprevotella_sp._oral_taxon_308_nov_95.325%	1	0	1	0	1	1	0	1	0	0	1	1	0	1	1	1	1	0	1	0	0	1	1	0	0	1	1	1	1	1	1	1	1	0	1	1	1	1	0	1	1	1	0	0	0	0	0	1	1
Alloprevotella_sp._oral_taxon_914	1	1	1	0	0	0	1	1	0	1	1	1	1	1	0	1	1	1	1	1	1	1	1	1	0	1	0	1	1	1	1	1	0	1	1	1	1	0	0	1	1	0	1	0	0	0	0	0	1
Solobacterium_moorei_nov_93.712%	0	1	1	1	1	0	0	0	0	1	1	1	1	0	0	1	0	1	1	0	1	1	1	0	0	1	0	0	1	1	0	0	1	1	0	1	1	1	1	1	0	1	1	1	1	0	1	1	0
Fusobacterium_multispecies_spp4_2	0	1	1	1	1	1	1	1	0	1	1	1	1	0	1	0	1	1	1	1	0	1	1	1	0	0	0	1	0	0	0	1	0	1	0	1	0	1	1	1	0	1	1	0	1	1	1	1	1
Campylobacter_showae	1	1	1	0	0	0	0	1	0	1	0	1	0	0	0	0	0	1	1	1	0	1	1	1	1	0	0	0	0	0	0	1	1	1	1	1	0	1	0	1	0	1	1	1	1	1	1	1	0
Haemophilus_haemolyticus	1	1	1	0	1	0	1	1	0	0	1	1	1	1	1	1	1	1	1	1	0	1	1	0	1	1	1	1	0	1	1	1	0	1	1	1	1	1	0	1	0	0	0	0	0	0	0	0	0
Prevotella_sp._oral_taxon_305	1	0	1	1	1	1	0	1	0	0	1	1	1	1	1	1	1	0	1	0	1	1	1	0	1	1	1	1	1	0	1	1	1	0	1	1	1	1	1	0	1	0	0	0	0	0	0	0	1
Fusobacterium_sp._HOT_204	0	1	1	1	1	0	1	1	0	1	1	1	0	0	0	1	0	1	1	1	0	1	1	0	0	0	1	1	1	0	0	1	1	1	1	1	1	1	1	0	0	0	0	0	1	0	1	1	1
Leptotrichia_sp._oral_taxon_417_nov_96.559%	0	1	1	0	1	1	0	1	0	0	1	1	0	1	0	1	1	1	1	1	0	1	0	0	0	1	0	0	1	0	0	1	1	1	1	1	1	1	1	1	1	1	1	0	0	1	1	0	0
Kingella_denitrificans	0	0	1	0	0	1	0	1	1	1	1	1	0	1	0	0	1	0	1	1	0	1	1	0	1	0	1	1	0	0	1	0	1	1	1	1	1	1	0	0	1	0	0	1	0	1	0	0	1
Aggregatibacter_sp._oral_taxon_512	0	1	1	0	0	0	1	0	0	1	1	1	0	0	1	0	1	1	0	1	0	1	0	0	1	0	0	0	0	1	0	1	1	0	1	1	1	1	0	0	0	1	1	1	1	1	1	1	1
Gemella_morbillorum	0	1	1	1	1	0	1	1	1	1	1	1	0	1	1	1	1	1	0	1	1	1	1	1	0	0	1	1	1	0	1	0	1	1	1	1	0	1	0	1	1	0	0	0	0	0	0	0	1
Streptococcus_gordonii	0	0	1	1	1	0	1	1	1	1	1	1	0	1	1	1	0	1	1	1	1	1	0	0	1	0	1	0	1	1	1	0	1	1	1	1	0	1	1	0	0	0	0	0	0	0	0	1	1
Rothia_aeria	0	0	0	0	0	1	1	0	1	1	1	1	1	1	1	0	1	0	1	1	1	1	1	0	1	1	1	1	0	1	0	1	0	1	1	1	1	1	0	0	1	0	0	0	0	0	0	0	1
Porphyromonas_endodontalis	0	0	1	1	0	0	0	0	0	0	1	1	0	1	1	0	0	0	0	0	0	1	0	0	0	0	1	0	0	1	0	1	0	1	0	1	0	1	0	1	0	1	1	1	1	1	1	1	1
Porphyromonas_pasteri	0	1	1	1	1	1	0	1	0	1	1	1	1	0	0	1	1	1	0	1	0	1	1	1	0	1	0	1	0	1	1	0	0	1	0	0	0	0	1	1	0	0	0	1	1	1	1	1	1
Prevotella_shahii	0	1	1	0	0	1	1	1	0	1	0	1	1	1	0	0	0	1	1	1	0	0	0	0	0	1	0	1	0	0	0	1	0	1	0	1	1	0	0	1	1	1	1	1	1	1	1	1	0
Prevotella_sp._oral_taxon_309	0	0	1	1	1	1	0	0	0	0	1	1	0	1	1	1	0	0	1	0	1	0	1	0	0	1	1	0	1	1	0	1	1	1	1	1	1	1	1	0	1	0	0	0	0	0	0	0	0
Staphylococcus_aureus	1	0	0	0	0	0	0	1	1	1	0	1	0	1	0	1	1	1	1	1	1	1	1	1	0	1	1	1	1	0	1	0	1	0	0	1	1	0	0	0	1	0	0	0	0	0	0	0	1
Veillonella_denticariosi	1	1	1	1	1	1	1	0	0	0	1	1	1	0	1	1	1	0	1	0	0	1	1	0	1	1	1	1	1	1	0	1	1	0	1	1	0	0	0	1	0	1	1	0	0	0	1	1	0
Rothia_mucilaginosa_nov_90.105%	0	1	1	0	1	1	1	1	0	1	0	1	1	0	1	0	1	0	1	1	0	1	1	0	0	0	0	1	1	0	1	1	1	0	1	0	1	1	1	0	0	0	0	1	0	1	0	0	1
Rothia_mucilaginosa_nov_90.167%	0	1	0	0	1	0	0	1	0	1	0	1	1	0	0	0	1	1	0	1	0	1	1	0	0	0	0	0	1	1	1	1	1	1	0	0	1	1	1	0	1	0	0	0	0	0	1	0	0
Peptococcus_sp._oral_taxon_168	0	1	1	0	0	0	1	1	0	1	0	1	1	1	0	0	0	1	1	1	0	1	0	0	0	1	0	0	0	0	0	0	0	1	1	0	0	0	1	1	1	1	1	1	1	1	1	1	0
Leptotrichia_sp._oral_taxon_218	0	0	1	0	1	0	0	1	1	1	1	1	0	1	0	0	1	0	1	1	0	0	1	0	1	0	1	0	1	1	0	0	1	0	1	1	1	1	1	0	1	0	0	0	0	0	0	0	0
Actinomyces_multispecies_spp32_2	1	0	0	0	0	0	0	0	0	0	1	1	0	1	0	1	1	0	0	1	0	1	1	0	1	0	1	0	0	1	0	0	1	1	0	1	1	0	1	0	1	0	0	0	0	0	0	0	0
Actinomyces_sp._Oral_Taxon_180	0	1	0	0	0	0	0	1	0	0	0	1	1	1	1	0	0	1	0	0	0	1	0	0	0	0	0	0	0	1	0	1	1	0	1	1	1	0	1	1	0	1	0	1	1	0	1	1	0
Streptococcus_multispecies_sppn1_2_nov_97.992%	0	0	1	0	1	1	0	1	0	0	1	1	0	1	1	1	1	0	1	0	1	1	0	1	0	1	1	1	1	1	0	1	1	0	1	1	0	1	1	0	0	0	0	0	0	0	0	0	0
Streptococcus_parasanguinis_II_nov_97.992%	0	0	0	0	1	0	0	0	0	1	0	1	1	0	0	0	1	0	1	0	1	0	1	1	1	0	1	1	1	0	1	1	1	0	1	1	1	0	0	0	1	0	0	0	0	0	0	0	0
Streptococcus_peroris	0	0	0	1	1	1	0	1	1	0	0	1	0	1	1	0	1	0	1	0	1	1	1	1	1	0	1	0	0	0	0	0	1	0	1	1	1	0	1	0	0	0	1	0	0	0	0	0	1
Veillonella_sp._oral_taxon_780_nov_80.039%	1	0	1	1	1	1	0	1	0	0	1	1	0	0	1	1	1	0	1	0	0	1	1	0	1	1	1	0	1	0	0	0	1	0	1	1	1	0	1	0	1	0	0	0	0	0	0	0	1
Leptotrichia_trevisanii	0	1	1	1	0	1	0	0	0	1	1	1	0	1	0	0	1	0	1	0	0	1	1	0	1	1	1	0	1	1	1	1	0	0	1	1	0	1	0	0	1	0	0	0	0	0	0	0	1
Neisseria_sicca	0	1	0	1	0	0	0	1	1	0	0	1	0	1	1	0	1	1	1	1	0	1	1	0	1	1	0	0	1	1	0	1	1	1	0	1	0	1	0	0	1	0	0	0	0	0	0	0	1
Haemophilus_parahaemolyticus	1	1	0	0	1	1	1	1	0	1	1	1	0	1	1	0	1	1	1	1	0	0	0	0	1	0	1	1	1	1	0	0	0	1	1	1	1	1	0	0	1	0	0	0	0	0	0	0	1
SR1_[G-1]_sp._oral_taxon_875	1	1	1	0	1	0	1	1	0	1	1	1	0	1	0	0	1	1	1	1	0	1	1	0	0	1	0	0	1	1	0	0	1	1	0	1	1	1	1	0	1	0	0	0	0	0	0	0	1
Streptococcus_sp._oral_taxon_070	0	1	0	1	1	0	0	0	1	1	1	0	1	1	1	1	1	0	0	1	1	1	1	1	0	0	0	1	0	0	0	1	1	1	0	1	1	1	1	0	0	0	0	0	1	0	0	0	1
Alloprevotella_rava	0	1	1	1	1	0	0	0	0	0	1	1	0	1	0	1	1	0	1	0	0	0	0	0	0	1	1	1	1	1	0	1	1	0	1	1	1	1	1	0	1	0	0	0	0	0	0	0	0
Prevotella_scopos	0	0	1	0	0	1	0	1	0	1	0	1	0	1	0	0	0	1	0	0	0	0	0	0	0	0	1	0	1	1	1	0	0	0	1	1	1	0	0	1	0	1	1	0	1	1	1	1	0
Veillonella_sp._oral_taxon_780	0	1	0	1	1	1	1	1	0	1	1	1	0	1	1	0	1	0	1	0	0	1	0	0	1	1	1	1	0	1	1	0	1	0	1	1	0	0	0	0	1	0	0	0	0	0	0	0	1
Leptotrichia_sp._oral_taxon_215_nov_97.629%	0	1	0	0	0	0	0	0	0	1	1	1	1	0	0	0	0	1	1	1	0	0	0	0	0	1	0	0	0	0	0	0	0	1	0	0	0	0	1	1	0	1	1	1	1	1	1	1	0
Aggregatibacter_sp._oral_taxon_513	0	1	1	0	0	0	0	1	0	0	0	1	0	1	0	0	1	0	1	0	0	1	1	0	0	1	1	1	1	1	0	1	0	1	1	0	0	0	1	0	0	0	0	0	0	0	0	0	1
Treponema_medium	0	1	0	0	0	0	0	0	0	1	0	0	0	1	0	0	0	0	0	1	0	1	0	0	0	1	1	0	0	0	0	0	0	0	1	0	0	0	1	1	0	1	1	1	1	1	1	1	0
Actinomyces_meyeri	1	0	0	1	1	0	0	0	0	0	0	0	0	1	1	1	1	0	0	0	1	1	1	0	0	0	0	0	0	1	0	0	0	0	1	1	0	1	1	0	1	0	0	0	0	0	0	0	0
Prevotella_nanceiensis_nov_96.735%	0	0	1	0	0	1	0	0	0	0	0	1	1	0	0	0	1	0	0	0	0	0	0	0	0	1	0	0	0	1	0	1	0	0	0	0	0	0	0	1	0	1	1	1	1	1	1	1	1
Bergeyella_sp._oral_taxon_931_nov_92.946%	0	0	0	1	1	0	1	1	0	1	0	0	0	0	1	1	0	0	0	0	0	0	0	0	0	0	1	1	1	1	1	1	1	0	1	1	1	1	0	0	1	0	0	0	0	0	0	0	1
TM7_[G-1]_sp._oral_taxon_346	0	0	0	0	0	0	1	0	0	0	1	1	0	1	0	0	1	1	1	0	0	0	1	0	0	0	1	1	0	0	0	0	0	0	1	1	0	1	0	0	0	1	0	0	1	0	0	0	1
Treponema_multispecies_spp1_2	0	0	1	0	0	0	0	0	0	1	0	0	0	0	0	0	0	0	1	1	0	0	0	0	0	0	0	0	0	0	0	0	0	1	0	1	0	0	0	1	0	1	1	1	1	1	1	1	0
Alloprevotella_sp._oral_taxon_308_nov_97.368%	0	0	1	1	1	0	1	1	0	0	1	0	0	1	0	0	1	0	1	0	0	1	1	0	0	0	0	0	0	1	0	1	1	0	0	1	0	0	0	1	0	0	0	0	0	0	0	1	1
Parvimonas_micra	1	0	1	0	1	0	1	0	0	0	1	1	0	1	1	0	0	0	1	0	1	1	1	0	0	0	1	0	0	1	0	1	0	1	1	1	0	0	0	0	0	0	0	0	0	0	0	1	1
Neisseria_oralis	0	0	0	0	0	0	1	1	0	1	1	1	0	1	1	0	0	0	1	0	0	1	1	0	1	1	1	0	1	0	1	0	0	0	0	0	0	1	0	0	1	1	0	0	0	0	0	0	0
SR1_[G-1]_sp._oral_taxon_874	0	1	1	0	1	0	1	1	0	1	0	1	0	0	0	0	1	1	0	1	0	0	1	0	1	0	0	0	0	0	0	0	1	1	1	1	1	1	0	0	1	0	0	0	0	0	0	0	1
Treponema_sp._oral_taxon_234_nov_87.026%	0	1	0	0	0	0	0	0	0	0	0	0	0	0	0	0	0	1	0	1	0	0	0	0	0	0	0	0	0	0	0	0	0	0	1	0	0	0	0	1	0	1	1	1	1	1	1	1	0
Corynebacterium_argentoratense	0	0	0	0	1	0	1	0	0	0	1	1	0	1	1	1	1	0	1	0	0	1	1	0	0	1	1	0	1	0	0	0	0	0	0	1	0	1	0	0	1	0	0	0	0	0	0	0	0
Prevotella_oulorum	0	0	0	1	0	0	1	0	0	0	0	0	0	0	0	0	0	0	0	0	0	0	1	0	1	0	1	1	0	0	1	0	0	0	1	1	0	1	0	0	0	0	0	0	0	0	0	0	0
Prevotella_salivae_nov_97.352%	1	0	0	0	1	0	0	1	0	0	0	1	0	0	0	1	0	0	0	0	0	0	0	0	1	0	1	0	0	1	0	1	0	0	1	0	0	0	1	0	1	0	0	0	0	0	0	1	0
Moraxella_sp._Oral_Taxon_B07	0	1	1	0	1	0	0	1	0	1	1	1	1	0	1	0	1	1	0	1	0	1	0	1	0	1	0	0	0	0	0	0	0	1	0	1	1	1	0	0	1	0	0	0	0	0	0	0	0
SR1_[G-1]_sp._oral_taxon_345	0	1	0	0	0	0	0	1	0	1	0	1	0	0	1	0	0	1	0	1	0	1	0	0	0	1	1	0	0	1	0	0	0	1	0	1	1	0	0	0	0	0	0	0	1	0	1	0	0
Lachnospiraceae_[G-3]_sp._oral_taxon_100	0	1	1	0	0	1	0	1	0	1	1	1	0	1	1	0	0	1	1	1	0	1	0	0	0	1	0	0	0	0	0	1	0	1	0	1	0	0	0	0	0	0	0	0	0	0	0	0	0
Leptotrichia_sp._oral_taxon_221_nov_96.552%	0	0	0	0	1	0	0	0	0	0	1	0	0	0	1	1	1	0	0	0	0	0	0	0	0	0	0	0	1	1	0	0	1	0	1	1	0	0	0	0	1	0	0	0	0	0	0	0	0
Mitsuokella_sp._oral_taxon_521	0	0	0	0	1	0	0	0	0	0	0	0	0	0	1	1	1	0	1	0	0	0	0	0	0	0	1	0	0	0	0	0	0	0	1	1	0	0	0	0	1	0	0	0	0	0	0	0	0
Parvimonas_multispecies_sppn1_2_nov_96.868%	0	0	1	0	0	0	0	0	0	0	0	0	0	0	0	0	0	1	1	0	0	0	1	0	0	1	0	0	0	0	0	0	0	1	0	1	1	0	1	0	0	0	0	0	0	0	0	0	0
Klebsiella_pneumoniae	0	0	0	0	0	0	0	0	0	1	0	0	0	0	0	0	1	0	0	0	0	0	1	0	0	0	0	0	0	0	0	0	0	0	0	0	0	0	0	0	0	0	1	1	1	1	0	0	0
Streptococcus_multispecies_spp6_2	0	1	0	0	0	1	0	0	0	1	0	0	1	1	0	0	0	1	0	0	1	0	1	1	0	0	0	0	0	0	1	0	0	1	0	0	0	1	0	0	0	0	0	0	0	0	0	0	0
Prevotella_aurantiaca	1	1	1	0	0	0	0	1	0	1	0	0	1	1	0	0	0	1	0	1	1	0	1	0	0	0	0	0	0	0	0	1	0	1	0	0	0	0	0	0	0	0	0	0	0	0	0	0	0
Neisseria_flava_nov_97.967%	0	1	0	0	0	0	0	0	0	0	1	1	0	0	0	0	0	0	0	1	0	0	0	1	0	0	0	0	1	0	0	0	0	0	0	0	0	0	0	1	0	0	0	0	0	1	1	0	0
Neisseria_multispecies_spp23_2	0	1	0	0	1	0	1	0	0	0	0	0	0	1	0	0	0	0	0	0	0	0	0	0	0	0	0	1	1	0	0	0	0	0	0	0	1	0	0	0	0	0	0	0	0	0	0	0	1
Leptotrichia_sp._oral_taxon_215_nov_96.989%	1	1	1	0	0	1	0	0	0	1	0	0	0	1	0	0	0	1	0	1	0	0	0	0	0	0	0	0	0	0	0	1	0	1	0	0	0	0	1	0	0	0	0	0	0	0	0	0	0
Veillonella_sp._oral_taxon_917	1	0	0	0	1	0	0	0	0	0	0	0	0	0	0	1	0	0	0	0	0	0	0	0	0	0	1	0	0	0	0	0	1	0	0	0	0	0	0	0	1	0	0	0	0	0	0	0	0
Citrobacter_sp._str._KMSI_3	0	0	0	0	0	0	0	0	0	0	0	0	0	0	0	0	0	0	0	0	0	0	0	0	0	0	0	0	0	0	0	0	0	0	0	0	0	0	0	0	0	1	0	0	0	0	0	0	1
Actinomyces_sp._oral_taxon_180_nov_97.942%	0	0	0	0	0	0	0	0	0	0	0	0	0	0	0	0	0	0	0	0	0	0	0	0	0	0	0	0	0	0	0	0	0	0	0	0	0	0	1	0	0	0	0	0	0	0	0	0	0
Lactobacillus_rhamnosus	0	0	0	0	0	0	0	0	1	0	0	0	0	1	0	0	0	0	0	0	0	0	0	0	0	0	0	0	0	0	0	0	0	0	0	0	0	0	0	0	0	0	0	0	0	0	0	0	0
# of species	96	145	151	122	151	132	118	149	56	141	150	170	120	153	138	131	158	136	158	132	105	161	153	103	109	141	143	132	144	148	124	146	147	120	154	166	138	153	129	124	150	127	116	117	129	121	123	132	140
[truncated: 16 more columns]
