# Supplementary material for: Tongue microbiome in children with autism spectrum disorder
Source: J Oral Microbiol. 2021 Jun 22;13(1):1936434. doi: 10.1080/20002297.2021.1936434 (PMC8221129; doi:10.1080/20002297.2021.1936434)
Supplement: Supplemental Material [file ZJOM_A_1936434_SM6948.zip › Supplementary/Supplementary dataset 5_Core species and genera.xlsx]

## Sheet: Core species
Actinomyces_odontolyticus
Rothia_mucilaginosa
Atopobium_parvulum
Porphyromonas_sp._oral_taxon_279
Prevotella_melaninogenica
Granulicatella_adiacens
Streptococcus_infantis
Streptococcus_mitis
Streptococcus_multispecies_spp40_2
Streptococcus_sp._oral_taxon_064
Streptococcus_sp._oral_taxon_431
Veillonella_parvula_group
Neisseria_flavescens|subflava
Haemophilus_parainfluenzae
Gemella_sanguinis
Streptococcus_sp._oral_taxon_061
Mogibacterium_diversum
Solobacterium_moorei
Fusobacterium_periodonticum
Prevotella_salivae
Streptococcus_sp._oral_taxon_066
Streptococcus_sp._oral_taxon_423
Actinomyces_lingnae_[NVP]
Oribacterium_sinus
Leptotrichia_sp._oral_taxon_417
Campylobacter_concisus
Prevotella_histicola
Prevotella_pallens
Streptococcus_dentisani
Fusobacterium_nucleatum_subsp._polymorphum
Leptotrichia_sp._oral_taxon_215
Gemella_haemolysans
Streptococcus_australis
Streptococcus_salivarius
Lachnoanaerobaculum_umeaense
Prevotella_sp._oral_taxon_314
Granulicatella_adiacens_nov_96.000%
Lachnoanaerobaculum_orale
Catonella_morbi
Oribacterium_asaccharolyticum
Peptostreptococcaceae_[XI][G-1]_[Eubacterium]_sulci
Actinomyces_sp._oral_taxon_180
Streptococcus_parasanguinis_I
Streptococcus_parasanguinis_II
Streptococcus_sanguinis
Prevotella_sp._oral_taxon_313
Veillonella_multispecies_spp38_2
Veillonella_atypica
Actinomyces_sp._oral_taxon_172
Streptococcus_sp._oral_taxon_057
Streptococcus_sp._oral_taxon_074
TM7_[G-1]_sp._oral_taxon_352
Alloprevotella_sp._oral_taxon_308
Actinomyces_graevenitzii
Capnocytophaga_leadbetteri

## Sheet: Core Phyla
Actinomyces
Rothia
Atopobium
Porphyromonas
Prevotella
Capnocytophaga
Gemella
Granulicatella
Streptococcus
Veillonella
Leptotrichia
Neisseria
Haemophilus
Mogibacterium
Solobacterium
Fusobacterium
Lachnoanaerobaculum
Oribacterium
Stomatobaculum
Campylobacter
Alloprevotella
Catonella
Peptostreptococcaceae_[XI][G-1]
TM7_[G-1]
Aggregatibacter
